# Supplementary material for: Expansion of outer cortical CUX2 neurons requires adaptations for DNA repair
Source: Nature. 2026 Apr 1;653(8115):819–30. doi: 10.1038/s41586-026-10290-4 (PMC13190340; doi:10.1038/s41586-026-10290-4)
Supplement: Supplementary file 5 — Source Data Fig. 1 [file 41586_2026_10290_MOESM5_ESM.xlsx]

## Sheet: Fig. 1b
Relative Atf4 mRNA expression
Emx1-Cre;ATF4fl/+	Emx1-Cre;ATF4fl/fl
1	0.1
1.1	0.125
0.98	0.18
Column B	Emx1-Cre;ATF4fl/fl
vs.	vs.
Column A	Emx1-Cre;ATF4fl/+
Unpaired t test
P value	<0.0001
P value summary	****
Significantly different (P < 0.05)?	Yes
One- or two-tailed P value?	Two-tailed
t, df	t=20.26, df=4
How big is the difference?
Mean of column A	1.027
Mean of column B	0.135
Difference between means (B - A) ± SEM	-0.8917 ± 0.04400
95% confidence interval	-1.014 to -0.7695
R squared (eta squared)	0.9904

## Sheet: Fig. 1d
Relative neocortical anterior-posterior length				Relative neocortical width				Relative dorsal surface area of the cerebral hemisphere
Control	Emx1-Cre; ATF4fl/fl			Control	Emx1-Cre; ATF4fl/fl			Control	Emx1-Cre; ATF4fl/fl
100	69.7157			100	52.2727			100	42.5351
95.7783	66.1976			95.4545	54.5455			90.0561	45.3321
96.5393	69.3567			97.7273	50			95.3227	44.9953
98.0758	68.9403			97.2727	53.4091			95.4163	44.6211
Column B	Emx1-Cre; ATF4fl/fl			Column B	Emx1-Cre; ATF4fl/fl			Column B	Emx1-Cre; ATF4fl/fl
vs.	vs.			vs.	vs.			vs.	vs.
Column A	Control			Column A	Control			Column A	Control
Unpaired t test				Unpaired t test				Unpaired t test
P value	<0.0001			P value	<0.0001			P value	<0.0001
P value summary	****			P value summary	****			P value summary	****
Significantly different (P < 0.05)?	Yes			Significantly different (P < 0.05)?	Yes			Significantly different (P < 0.05)?	Yes
One- or two-tailed P value?	Two-tailed			One- or two-tailed P value?	Two-tailed			One- or two-tailed P value?	Two-tailed
t, df	t=23.63, df=6			t, df	t=33.44, df=6			t, df	t=23.89, df=6
How big is the difference?				How big is the difference?				How big is the difference?
Mean of column A	97.6			Mean of column A	97.61			Mean of column A	95.2
Mean of column B	68.55			Mean of column B	52.56			Mean of column B	44.37
Difference between means (B - A) ± SEM	-29.05 ± 1.229			Difference between means (B - A) ± SEM	-45.06 ± 1.347			Difference between means (B - A) ± SEM	-50.83 ± 2.127
95% confidence interval	-32.05 to -26.04			95% confidence interval	-48.35 to -41.76			95% confidence interval	-56.03 to -45.62
R squared (eta squared)	0.9894			R squared (eta squared)	0.9947			R squared (eta squared)	0.9896

## Sheet: Fig. 1f
Layer Thickness(µm)
	Control				Emx1-Cre; ATF4fl/fl
Layer 2 3 4	386.667	416.667	426.667	433.333	233.333	222.667	240.333	231.667
Layer 5 6	375	426.667	396.667	418.333	466.667	416.667	400	436.667
	Discovery?	P value	Mean of Control	Mean of Emx1-Cre; ATF4fl/fl	Difference	SE of difference	t ratio	df	q value
Layer 2 3 4	Yes	3e-06	415.8	232	183.8	10.93	16.82	6	3e-06
Layer 5 6	No	0.210781	404.2	430	-25.83	18.44	1.401	6	0.106445

## Sheet: Fig. 1h
Cux2 mRNA+ cells Number(500x500µm)
Control	Emx1-Cre; ATF4fl/fl
385	14
422	10
450	7
411	9
Column B	Emx1-Cre; ATF4Fl/Fl
vs.	vs.
Column A	Control
Unpaired t test
P value	<0.0001
P value summary	****
Significantly different (P < 0.05)?	Yes
One- or two-tailed P value?	Two-tailed
t, df	t=30.06, df=6
How big is the difference?
Mean of column A	417
Mean of column B	10
Difference between means (B - A) ± SEM	-407.0 ± 13.54
95% confidence interval	-440.1 to -373.9
R squared (eta squared)	0.9934

## Sheet: Fig. 1j
CUX1+CUX2 postive cells Number(500x500µm)
Control	Emx1-Cre; ATF4fl/fl
407	5
435	10
450	7
421	2
Column B	Emx1-Cre; ATF4Fl/Fl
vs.	vs.
Column A	Control
Unpaired t test
P value	<0.0001
P value summary	****
Significantly different (P < 0.05)?	Yes
One- or two-tailed P value?	Two-tailed
t, df	t=45.00, df=6
How big is the difference?
Mean of column A	428.3
Mean of column B	6
Difference between means (B - A) ± SEM	-422.3 ± 9.384
95% confidence interval	-445.2 to -399.3
R squared (eta squared)	0.997

## Sheet: Fig. 1l
CTIP2 postive cells Number(500x500µm)
	Control				Emx1-Cre; ATF4fl/fl
Layer 2 3 4	58	55	66	70	59	58	61	45
Layer 5	62	73	70	62	60	62	65	55
Layer 6	181	184	175	180	167	177	158	175
	Discovery?	P value	Mean of Control	Mean of Emx1-Cre; ATF4Fl/Fl	Difference	SE of difference	t ratio	df	q value
Layer 2 3 4	No	0.24373	62.25	55.75	6.5	5.029	1.292	6	0.246168
Layer 5	No	0.125173	66.75	60.5	6.25	3.509	1.781	6	0.189637
Layer 6	No	0.062794	180	169.3	10.75	4.715	2.28	6	0.189637

## Sheet: Fig. 1n
Tbr1 postive cells Number(500x500µm)
Control	Emx1-Cre; ATF4fl/fl
160	147
165	145
158	165
170	155
Column B	Emx1-Cre; ATF4Fl/Fl
vs.	vs.
Column A	Control
Unpaired t test
P value	0.1003
P value summary	ns
Significantly different (P < 0.05)?	No
One- or two-tailed P value?	Two-tailed
t, df	t=1.941, df=6
How big is the difference?
Mean of column A	163.3
Mean of column B	153
Difference between means (B - A) ± SEM	-10.25 ± 5.282
95% confidence interval	-23.17 to 2.674
R squared (eta squared)	0.3856

## Sheet: Fig. 1p
Layer Thickness(µm)
	Control				Emx1-Cre; ATF4fl/fl
Layer 2 3 4	450	466.667	460	433.333	237	229.333	216.667	260
Layer 5 6	443.333	450	433.333	466.667	466.667	460	450	440
	Discovery?	P value	Mean of Control	Mean of Emx1-Cre; ATF4Fl/Fl	Difference	SE of difference	t ratio	df	q value
Layer 2 3 4	Yes	2e-06	452.5	235.8	216.8	11.64	18.62	6	2e-06
Layer 5 6	No	0.545881	448.3	454.2	-5.833	9.116	0.6399	6	0.27567

## Sheet: Fig.1r
Cux2 mRNA+ cells Number(500x500µm)
Control	Emx1-Cre; ATF4fl/fl
386	30
410	25
395	28
420	33
Column B	Emx1-Cre; ATF4Fl/Fl
vs.	vs.
Column A	Control
Unpaired t test
P value	<0.0001
P value summary	****
Significantly different (P < 0.05)?	Yes
One- or two-tailed P value?	Two-tailed
t, df	t=48.09, df=6
How big is the difference?
Mean of column A	402.8
Mean of column B	29
Difference between means (B - A) ± SEM	-373.8 ± 7.771
95% confidence interval	-392.8 to -354.7
R squared (eta squared)	0.9974

## Sheet: Fig.1t
CUX1+CUX2 postive cells Number(500x500µm)
Control	Emx1-Cre; ATF4fl/fl
395	40
410	35
435	44
421	37
Column B	Emx1-Cre; ATF4Fl/Fl
vs.	vs.
Column A	Control
Unpaired t test
P value	<0.0001
P value summary	****
Significantly different (P < 0.05)?	Yes
One- or two-tailed P value?	Two-tailed
t, df	t=43.28, df=6
How big is the difference?
Mean of column A	415.3
Mean of column B	39
Difference between means (B - A) ± SEM	-376.3 ± 8.693
95% confidence interval	-397.5 to -355.0
R squared (eta squared)	0.9968

[truncated: 3 more sheets: Fig.1v, Fig. 1x, Fig. 1z]
