# Supplementary material for: Expansion of outer cortical CUX2 neurons requires adaptations for DNA repair
Source: Nature. 2026 Apr 1;653(8115):819–30. doi: 10.1038/s41586-026-10290-4 (PMC13190340; doi:10.1038/s41586-026-10290-4)
Supplement: Supplementary file 6 — Source Data Fig. 2 [file 41586_2026_10290_MOESM6_ESM.xlsx]

## Sheet: Fig. 2e
CC3+ cells number (200X200µm)
Emx1-Cre ATF4fl/+	Emx1-Cre ATF4fl/fl
12	450
10	388
8	470
15	429
Column B	Emx1-Cre ATF4Fl/Fl
vs.	vs.
Column A	Emx1-Cre ATF4Fl/+
Unpaired t test
P value	<0.0001
P value summary	****
Significantly different (P < 0.05)?	Yes
One- or two-tailed P value?	Two-tailed
t, df	t=24.03, df=6
How big is the difference?
Mean of column A	11.25
Mean of column B	434.3
Difference between means (B - A) ± SEM	423.0 ± 17.61
95% confidence interval	379.9 to 466.1
R squared (eta squared)	0.9897

## Sheet: Fig. 2f
Pan nulcear-γH2ax+ cells number (200X200µm)
Emx1-Cre ATF4fl/+	Emx1-Cre ATF4fl/fl
4	45
2	55
3	49
4	51
Column B	Emx1-Cre ATF4Fl/Fl
vs.	vs.
Column A	Emx1-Cre ATF4Fl/+
Unpaired t test
P value	<0.0001
P value summary	****
Significantly different (P < 0.05)?	Yes
One- or two-tailed P value?	Two-tailed
t, df	t=21.89, df=6
How big is the difference?
Mean of column A	3.25
Mean of column B	50
Difference between means (B - A) ± SEM	46.75 ± 2.136
95% confidence interval	41.52 to 51.98
R squared (eta squared)	0.9876

## Sheet: Fig. 2g
% of Pax6+ γH2AX+/Pax6+
Emx1-Cre ATF4fl/+	Emx1-Cre ATF4fl/fl
3	35
2	33
1	28
4	29
Column B	Emx1-Cre ATF4Fl/Fl
vs.	vs.
Column A	Emx1-Cre ATF4Fl/+
Unpaired t test
P value	<0.0001
P value summary	****
Significantly different (P < 0.05)?	Yes
One- or two-tailed P value?	Two-tailed
t, df	t=16.21, df=6
How big is the difference?
Mean of column A	2.5
Mean of column B	31.25
Difference between means (B - A) ± SEM	28.75 ± 1.774
95% confidence interval	24.41 to 33.09
R squared (eta squared)	0.9777

## Sheet: Fig. 2h
% of Tbr2+ γH2AX+/Tbr2+
Emx1-Cre ATF4fl/+	Emx1-Cre ATF4fl/fl
1	1
2	2
1	1
2	1
Column B	Emx1-Cre ATF4Fl/Fl
vs.	vs.
Column A	Emx1-Cre ATF4Fl/+
Unpaired t test
P value	0.537
P value summary	ns
Significantly different (P < 0.05)?	No
One- or two-tailed P value?	Two-tailed
t, df	t=0.6547, df=6
How big is the difference?
Mean of column A	1.5
Mean of column B	1.25
Difference between means (B - A) ± SEM	-0.2500 ± 0.3819
95% confidence interval	-1.184 to 0.6844
R squared (eta squared)	0.06667

## Sheet: Fig. 2j
	Emx1-Cre ATF4fl/+	Emx1-Cre ATF4fl/fl			Emx1-Cre ATF4fl/+	Emx1-Cre ATF4fl/fl			Emx1-Cre ATF4fl/+	Emx1-Cre ATF4fl/fl
Percent of CC3+ cells(Cortex E11.5)	0	10		Percent of CC3+ cells(Cortex E12.5)	0	65		Percent of CC3+ cells(Cortex E13.5)	0	85
	1	9.5			1	68			0	88
	0.5	8.8			0	75			2	78
	0	12.5			2	70			1	90
	Column B	Emx1-Cre ATF4fl/fl			Column B	Emx1-Cre ATF4fl/fl			Column B	Data Set-B
	vs.	vs.			vs.	vs.			vs.	vs.
	Column A	Emx1-Cre ATF4fl/+			Column A	Emx1-Cre ATF4fl/+			Column A	Data Set-A
	Unpaired t test				Unpaired t test				Unpaired t test
	P value	<0.0001			P value	<0.0001			P value	<0.0001
	P value summary	****			P value summary	****			P value summary	****
	Significantly different (P < 0.05)?	Yes			Significantly different (P < 0.05)?	Yes			Significantly different (P < 0.05)?	Yes
	One- or two-tailed P value?	Two-tailed			One- or two-tailed P value?	Two-tailed			One- or two-tailed P value?	Two-tailed
	t, df	t=11.70, df=6			t, df	t=31.90, df=6			t, df	t=31.66, df=6
	How big is the difference?				How big is the difference?				How big is the difference?
	Mean of column A	0.375			Mean of column A	0.75			Mean of column A	0.75
	Mean of column B	10.2			Mean of column B	69.5			Mean of column B	85.25
	Difference between means (B - A) ± SEM	9.825 ± 0.8400			Difference between means (B - A) ± SEM	68.75 ± 2.155			Difference between means (B - A) ± SEM	84.50 ± 2.669
	95% confidence interval	7.770 to 11.88			95% confidence interval	63.48 to 74.02			95% confidence interval	77.97 to 91.03
	R squared (eta squared)	0.958			R squared (eta squared)	0.9941			R squared (eta squared)	0.994

## Sheet: Fig. 2l
	Emx1-Cre ATF4fl/+	Emx1-Cre ATF4fl/fl			Emx1-Cre ATF4fl/+	Emx1-Cre ATF4fl/fl			Emx1-Cre ATF4fl/+	Emx1-Cre ATF4fl/fl
Pan-nuclear γH2AX+ No. E11.5 (200μm Bin)	0	5		Pan-nuclear γH2AX+ No. E12.5 (200μm Bin)	0	20		Pan-nuclear γH2AX+ No. E13.5 (200μm Bin)	0	40
	0	6			0	25			1	45
	0	6			0	22			0	42
	0	7			0	25			0	40
	Column B	Emx1-Cre ATF4fl/fl			Column B	Emx1-Cre ATF4fl/fl			Column B	Data Set-B
	vs.	vs.			vs.	vs.			vs.	vs.
	Column A	Emx1-Cre ATF4fl/+			Column A	Emx1-Cre ATF4fl/+			Column A	Data Set-A
	Unpaired t test				Unpaired t test				Unpaired t test
	P value	<0.0001			P value	<0.0001			P value	<0.0001
	P value summary	****			P value summary	****			P value summary	****
	Significantly different (P < 0.05)?	Yes			Significantly different (P < 0.05)?	Yes			Significantly different (P < 0.05)?	Yes
	One- or two-tailed P value?	Two-tailed			One- or two-tailed P value?	Two-tailed			One- or two-tailed P value?	Two-tailed
	t, df	t=14.70, df=6			t, df	t=18.78, df=6			t, df	t=34.37, df=6
	How big is the difference?				How big is the difference?				How big is the difference?
	Mean of column A	0			Mean of column A	0			Mean of column A	0.25
	Mean of column B	6			Mean of column B	23			Mean of column B	41.75
	Difference between means (B - A) ± SEM	6.000 ± 0.4082			Difference between means (B - A) ± SEM	23.00 ± 1.225			Difference between means (B - A) ± SEM	41.50 ± 1.208
	95% confidence interval	5.001 to 6.999			95% confidence interval	20.00 to 26.00			95% confidence interval	38.55 to 44.45
	R squared (eta squared)	0.973			R squared (eta squared)	0.9833			R squared (eta squared)	0.9949

## Sheet: Fig. 2n
	Emx1-Cre ATF4fl/+	Emx1-Cre ATF4fl/fl			Emx1-Cre ATF4fl/+	Emx1-Cre ATF4fl/fl			Emx1-Cre ATF4fl/+	Emx1-Cre ATF4fl/fl
No. of pKAP1+ cell (E11.5 200μm Bin)	0	2		No. of pKAP1+ cell (E12.5 200μm Bin)	0	10		No. of pKAP1+ cell (E13.5 200μm Bin)	0	20
	0	3			0	12			0	18
	0	2			0	13			0	18
	0	4			0	9			1	19
	Column B	Emx1-Cre ATF4fl/fl			Column B	Emx1-Cre ATF4fl/fl			Column B	Emx1-Cre ATF4fl/fl
	vs.	vs.			vs.	vs.			vs.	vs.
	Column A	Emx1-Cre ATF4fl/+			Column A	Emx1-Cre ATF4fl/+			Column A	Emx1-Cre ATF4fl/+
	Unpaired t test				Unpaired t test				Unpaired t test
	P value	0.0012			P value	<0.0001			P value	<0.0001
	P value summary	**			P value summary	****			P value summary	****
	Significantly different (P < 0.05)?	Yes			Significantly different (P < 0.05)?	Yes			Significantly different (P < 0.05)?	Yes
	One- or two-tailed P value?	Two-tailed			One- or two-tailed P value?	Two-tailed			One- or two-tailed P value?	Two-tailed
	t, df	t=5.745, df=6			t, df	t=12.05, df=6			t, df	t=34.26, df=6
	How big is the difference?				How big is the difference?				How big is the difference?
	Mean of column A	0			Mean of column A	0			Mean of column A	0.25
	Mean of column B	2.75			Mean of column B	11			Mean of column B	18.75
	Difference between means (B - A) ± SEM	2.750 ± 0.4787			Difference between means (B - A) ± SEM	11.00 ± 0.9129			Difference between means (B - A) ± SEM	18.50 ± 0.5401
	95% confidence interval	1.579 to 3.921			95% confidence interval	8.766 to 13.23			95% confidence interval	17.18 to 19.82
	R squared (eta squared)	0.8462			R squared (eta squared)	0.9603			R squared (eta squared)	0.9949

## Sheet: Fig. 2p
	Emx1-Cre ATF4fl/+	Emx1-Cre ATF4fl/fl			Emx1-Cre ATF4fl/+	Emx1-Cre ATF4fl/fl			Emx1-Cre ATF4fl/+	Emx1-Cre ATF4fl/fl
Tail DNA Percent (E11.5)	0.693985	50.8888		Tail DNA Percent (E12.5)	0.91468	22.4972		Tail DNA Percent (E12.5)	1.89394	51.8781
	1.77738	0.789181			3.39685	98.4883			1.53106	5.64823
	1.71605	16.4691			2.30139	18.9764			7.58017	1.27561
	0.754412	73.1373			41.943	36.3302			54.0519	14.0644
	0.147695	23.5268			1.02594	13.6147			7.51576	16.7431
	4.68773	55.0677			24.955	20.2529			6.16548	72.7302
	5.72295	24.362			6.57249	23.981			10.7063	13.3313
	3.21401	64.9713			6.21691	12.2339			10.5595	6.70206
	2.78573	70.1457			9.44104	32.8169			10.101	19.9559
	0.271949	41.1161			11.4457	22.7638			35.6987	2.28966
	0.600935	95.3574			14.6729	37.2857			84.9955	10.3027
	1.19156	36.109			16.8862	16.4877			5.68332	22.9236
	1.57833	14.3242			9.0326	34.8132			7.33241	97.2274
	7.03095	13.5696			10.2708	80.2976			10.7635	6.11598
	91.0016	62.2629			13.3771	83.6358			25.8696	97.7204
	33.376	97.4469			5.06584	0.839328			3.84344	92.4259
	7.40489	10.3964			9.6792	87.067			8.38354	73.1272
	7.80075	24.0948			3.92225	95.132			1.3759	19.5494
	12.6097	21.4497			19.1469	0.023022			11.1086	14.4265
	17.3534	72.4496			2.904	97.4202			10.8968	7.20327
	5.34509	21.8981			8.28691	10.7067			9.08912	1.19909
	2.02959	74.4536			7.24166	99.6619			45.8719	12.7357
	17.6964	14.5627			8.91476	4.65462			6.49673	31.8919
	17.6748	20.6467			6.19273	18.0882			21.1919	99.4128
	54.5539	53.6162			5.63316	45.3845			3.35915	0.532676
	2.65025	60.511			7.38319	15.607			13.4918	0.421458
	14.7535	3.82135			13.295	17.5854			10.4055	26.5225
	76.5047	12.0281			4.63405	51.8678			8.77928	3.44335
	2.03119	96.8117			3.39338	78.91			11.9303	75.1147
	3.46603	86.1286			8.976	62.725			7.29439	43.9432
	19.893	90.582			11.1999	6.74841			7.87752	39.1132
	5.49301	5.11766			47.7712	40.7562			4.5141	2.56732
	3.50621	8.23308			4.25902	85.3741			3.15939	0.911113
	2.71306	93.7438			7.97798	22.9141			0.518262	97.8152
	2.63915	5.72827			5.93841	23.3473			2.62119	6.62009
	5.10149	21.1015			4.92661	23.6289			15.8974	6.74225
	3.45041	10.2169			6.16262	31.9935			54.6755	55.3767
	7.84225	3.70247			12.0438	15.6741			65.4156	53.1514
	12.7797	38.6374			3.10764	27.1526			3.77968	2.85132
	6.51698	96.7669			5.689	88.2413			1.88446	98.0857
	50.7152	23.4854			1.37262	18.4113			39.3136	5.76468
	0.894217	53.547			2.60325	96.5473			11.9229	5.59844
	2.84185	15.9129			5.22447	26.8239			8.13524	25.5692
	1.56011	1.4724			2.8234	3.39549			6.4273	7.78479
	0.946226	30.4621			2.89566	89.4232			5.58973	85.0722
	21.2662	70.2356			0.835235	69.7374			16.8305	0.126422
	6.21582	76.1953			8.62276	76.7401			10.7378	23.4446
	2.60985	99.9649			3.54881	7.74172			7.38988	17.2997
	1.82608	9.34661			0.450836	28.5112			13.04	3.62144
	1.6321	12.4315			92.0726	85.4787			9.80377	0.641735
	3.18981	71.8232			7.99701	55.6079			5.37268	14.3054
	3.51068	30.4208			3.22756	93.2777			11.9055	1.3249
	5.22814	1.06003			3.78306	9.99407			6.9047	1.89169
	1.45902	23.4754			8.4765	4.4299			10.2546	83.2133
	2.39422	76.9925			2.3316	1.38535			4.46354	40.4074
	1.22634	15.088			2.14122	77.6936			14.2632	2.41532
	2.97343	10.2091			3.42901	99.8529			11.0045	13.3203
	1.71361	35.6509			6.15672	3.26743			7.08697	17.7014
	1.06713	81.4088							5.06493	1.03492
	0.16393	2.46132							38.3834	70.0509
	2.46812	17.3446							11.2761	81.2096
	2.88683	49.0265							2.59145	14.9971
	6.21645	7.60596							5.83723	13.3613
	4.47054	8.5785							2.20729	5.2703
	12.0172	24.7697							90.2906	90.1089
	2.35605	86.8063							1.02075	27.7727
	1.22686	18.634							3.59367	8.5331
	2.54782	13.1946							10.9767	64.1269
									8.29873	19.2834
									6.51179	96.9221
									10.6688	18.5865
									52.3768	0.09795
									13.7386	2.45164
									7.94853	1.39743
	Column B	Emx1-Cre ATF4fl/fl			Column B	Emx1-Cre ATF4fl/fl			Column B	Emx1-Cre ATF4fl/fl
	vs.	vs.			vs.	vs.			vs.	vs.
	Column A	Emx1-Cre ATF4fl/+			Column A	Emx1-Cre ATF4fl/+			Column A	Emx1-Cre ATF4fl/+
	Unpaired t test				Unpaired t test				Unpaired t test
	P value	<0.0001			P value	<0.0001			P value	0.0011
	P value summary	****			P value summary	****			P value summary	**
	Significantly different (P < 0.05)?	Yes			Significantly different (P < 0.05)?	Yes			Significantly different (P < 0.05)?	Yes
	One- or two-tailed P value?	Two-tailed			One- or two-tailed P value?	Two-tailed			One- or two-tailed P value?	Two-tailed
	t, df	t=6.931, df=134			t, df	t=6.836, df=114			t, df	t=3.342, df=146
	How big is the difference?				How big is the difference?				How big is the difference?
	Mean of column A	9.059			Mean of column A	9.555			Mean of column A	14.67
	Mean of column B	39.03			Mean of column B	42.32			Mean of column B	29.31
	Difference between means (B - A) ± SEM	29.97 ± 4.324			Difference between means (B - A) ± SEM	32.76 ± 4.792			Difference between means (B - A) ± SEM	14.64 ± 4.380
	95% confidence interval	21.42 to 38.52			95% confidence interval	23.27 to 42.25			95% confidence interval	5.983 to 23.29
	R squared (eta squared)	0.2639			R squared (eta squared)	0.2907			R squared (eta squared)	0.07108

## Sheet: Fig. 2r
γH2AX foci number(E12.5)
Emx1-Cre ATF4fl/+	Emx1-Cre ATF4fl/fl
5	10
4	15
7	12
3	15
5	11
4	8
8	10
7	9
7	12
2	11
1	18
0	15
5	17
2	15
4	10
3	12
2	13
7	17
7	12
8	20
2	10
2	10
1	8
5	5
4	4
3	0
0	14
7	17
5	9
4	12
8	11
0	25
10	10
3	0
4	15
4	11
5	13
7	8
5	10
6	9
3	15
4	17
4	18
3	17
5	14
7	13
5	15
3	15
1	11
0	15
Column B	Emx1-Cre ATF4Fl/Fl
vs.	vs.
Column A	Emx1-Cre ATF4Fl/+
Unpaired t test
P value	<0.0001
P value summary	****
Significantly different (P < 0.05)?	Yes
One- or two-tailed P value?	Two-tailed
t, df	t=9.569, df=98
How big is the difference?
Mean of column A	4.82
Mean of column B	12.66
Difference between means (B - A) ± SEM	7.840 ± 0.8193
95% confidence interval	6.214 to 9.466
R squared (eta squared)	0.483

## Sheet: Fig. 2s
53bp1 foci number(E12.5)
Emx1-Cre ATF4fl/+	Emx1-Cre ATF4fl/fl
2	8
4	11
4	5
1	11
5	8
4	7
2	8
5	7
2	8
5	10
2	11
1	5
7	11
1	9
4	11
5	7
4	8
3	9
3	7
0	9
5	8
1	7
1	9
3	11
2	8
2	11
3	9
3	11
1	11
5	9
4	8
3	4
3	7
2	8
2	6
0	4
3	2
4	1
2	7
3	8
3	5
4	7
2	7
2	9
3	8
5	8
2	9
3	9
1	7
3	8
Column B	Emx1-Cre ATF4Fl/Fl
vs.	vs.
Column A	Emx1-Cre ATF4Fl/+
Unpaired t test
P value	<0.0001
P value summary	****
Significantly different (P < 0.05)?	Yes
One- or two-tailed P value?	Two-tailed
t, df	t=13.13, df=98
How big is the difference?
Mean of column A	2.88
Mean of column B	7.92
Difference between means (B - A) ± SEM	5.040 ± 0.3838
95% confidence interval	4.278 to 5.802
R squared (eta squared)	0.6376

[truncated: 2 more sheets: Fig. 2u, Fig. 2w]
