# Supplementary material for: Expansion of outer cortical CUX2 neurons requires adaptations for DNA repair
Source: Nature. 2026 Apr 1;653(8115):819–30. doi: 10.1038/s41586-026-10290-4 (PMC13190340; doi:10.1038/s41586-026-10290-4)
Supplement: Supplementary file 7 — Source Data Fig. 3 [file 41586_2026_10290_MOESM7_ESM.xlsx]

## Sheet: Fig. 3b
Cell Number per 100µm2
	Emx1-Cre ATF4Fl/+				Emx1-Cre ATF4Fl/Fl
P53+ cell	2	3	2	5	55	60	75	68
Cl-Casp3+ cell	2	1	0	2	48	45	55	39
P53 group	Column B	Emx1-Cre ATF4flox/flox			CC3 group	Column B	Emx1-Cre ATF4flox/flox
	vs.	vs.				vs.	vs.
	Column A	Control				Column A	Control
	Paired t test					Paired t test
	P value	0.0008				P value	0.0012
	P value summary	***				P value summary	**
	Significantly different (P < 0.05)?	Yes				Significantly different (P < 0.05)?	Yes
	One- or two-tailed P value?	Two-tailed				One- or two-tailed P value?	Two-tailed
	t, df	t=14.14, df=3				t, df	t=12.27, df=3
	Number of pairs	4				Number of pairs	4
	How big is the difference?					How big is the difference?
	Mean of differences (B - A)	61.5				Mean of differences (B - A)	45.5
	SD of differences	8.699				SD of differences	7.416
	SEM of differences	4.349				SEM of differences	3.708
	95% confidence interval	47.66 to 75.34				95% confidence interval	33.70 to 57.30
	R squared (partial eta squared)	0.9852				R squared (partial eta squared)	0.9805

## Sheet: Fig. 3c
Relative mRNA expression
	Emx1-Cre;ATF4Fl/+			Emx1-Cre;ATF4Fl/Fl
Atf4	1	1	1	0.467401	0.470352	0.423762
Cdkn1a	1	1	1	1.82678	1.74719	2.12029
Eda2r	1	1	1	2.08433	1.729	1.83592
Ccng1	1	1	1	2.45297	2.11624	1.59572
Zmat3	1	1	1	1.9427	1.6275	1.75069
Ano3	1	1	1	1.57132	1.49382	1.27852
Dglucy	1	1	1	2.18331	1.58946	2.63406
	Discovery?	P value	Mean of Emx1-Cre;ATF4FL/+	Mean of Emx1-Cre;ATF4FL/FL	Difference	SE of difference	t ratio	df	q value
Atf4	Yes	3e-06	1	0.4538	0.5462	0.01506	36.26	4	7e-06
Cdkn1a	Yes	0.001378	1	1.898	-0.8981	0.1135	7.916	4	0.000696
Eda2r	Yes	0.001104	1	1.883	-0.8831	0.1053	8.39	4	0.000696
Ccng1	Yes	0.013362	1	2.055	-1.055	0.2494	4.231	4	0.004498
Zmat3	Yes	0.001082	1	1.774	-0.7736	0.09171	8.436	4	0.000696
Ano3	Yes	0.006917	1	1.448	-0.4479	0.08759	5.114	4	0.002794
Dglucy	Yes	0.019874	1	2.136	-1.136	0.3025	3.754	4	0.005735

## Sheet: Fig. 3e
P7 Layer Thickness(µm)
	Emx1-Cre; ATF4Fl/+; P53+/-				Emx1-Cre; ATF4Fl/Fl; P53+/-				Emx1-Cre; ATF4Fl/Fl; P53-/-
Layer 2 3 4	455	435	429	415	245	255	215	233	415	428	420	410
Layer 5 6	422	425	410	399	395	405	400	390	411	422	395	385
	Discovery?	P value	Mean of Emx1-Cre; ATF4Fl/+; P53+/-	Mean of Emx1-Cre; ATF4Fl/Fl; P53+/-	Difference	SE of difference	t ratio	df	q value
Layer2 3 4	Yes	3e-06	433.5	237	196.5	11.95	16.44	6	3e-06
Layer5 6	No	0.050816	414	397.5	16.5	6.776	2.435	6	0.025662
	Discovery?	P value	Mean of Emx1-Cre; ATF4Fl/Fl; P53+/-	Mean of Emx1-Cre; ATF4Fl/Fl; P53-/-	Difference	SE of difference	t ratio	df	q value
Layer2 3 4	Yes	1e-06	237	418.3	-181.3	9.42	19.24	6	1e-06
Layer5 6	No	0.539494	397.5	403.3	-5.75	8.84	0.6505	6	0.272444

## Sheet: Fig. 3g
Cux2 mRNA+ cells number(500x500µm)
Emx1-Cre; ATF4Fl/+; P53+/-	Emx1-Cre; ATF4Fl/Fl; P53+/-	Emx1-Cre; ATF4Fl/Fl; P53-/-
399	16	366
412	9	371
440	11	421
433	14	388
Column B	Emx1-Cre; ATF4Fl/Fl; P53+/-	Column C	Emx1-Cre; ATF4Fl/Fl; P53-/-
vs.	vs.	vs.	vs.
Column A	Emx1-Cre; ATF4Fl/+; P53+/-	Column B	Emx1-Cre; ATF4Fl/Fl; P53+/-
Unpaired t test		Unpaired t test
P value	<0.0001	P value	<0.0001
P value summary	****	P value summary	****
Significantly different (P < 0.05)?	Yes	Significantly different (P < 0.05)?	Yes
One- or two-tailed P value?	Two-tailed	One- or two-tailed P value?	Two-tailed
t, df	t=42.69, df=6	t, df	t=29.86, df=6
How large is the effect?		How large is the effect?
Mean of column A	421	Mean of column B	12.5
Mean of column B	12.5	Mean of column C	386.5
Difference between means (B - A) ± SEM	-408.5 ± 9.570	Difference between means (C - B) ± SEM	374.0 ± 12.52
95% confidence interval	-431.9 to -385.1	95% confidence interval	343.4 to 404.6
R squared (eta squared)	0.9967	R squared (eta squared)	0.9933

## Sheet: Fig. 3i
Cux1+Cux2 positive cells number(500X500µm)
Emx1-Cre; ATF4Fl/+; P53+/-	Emx1-Cre; ATF4Fl/Fl; P53+/-	Emx1-Cre; ATF4Fl/Fl; P53-/-
403	8	377
444	12	395
438	2	388
445	9	355
Column B	Emx1-Cre; ATF4Fl/Fl; P53+/-	Column C	Emx1-Cre; ATF4Fl/Fl; P53-/-
vs.	vs.	vs.	vs.
Column A	Emx1-Cre; ATF4Fl/+; P53+/-	Column B	Emx1-Cre; ATF4Fl/Fl; P53+/-
Unpaired t test		Unpaired t test
P value	<0.0001	P value	<0.0001
P value summary	****	P value summary	****
Significantly different (P < 0.05)?	Yes	Significantly different (P < 0.05)?	Yes
One- or two-tailed P value?	Two-tailed	One- or two-tailed P value?	Two-tailed
t, df	t=41.75, df=6	t, df	t=41.28, df=6
How large is the effect?		How large is the effect?
Mean of column A	432.5	Mean of column B	7.75
Mean of column B	7.75	Mean of column C	378.8
Difference between means (B - A) ± SEM	-424.8 ± 10.17	Difference between means (C - B) ± SEM	371.0 ± 8.988
95% confidence interval	-449.6 to -399.9	95% confidence interval	349.0 to 393.0
R squared (eta squared)	0.9966	R squared (eta squared)	0.9965

## Sheet: Fig. 3k
P28 Relative cortical area size
Emx1-Cre; ATF4Fl/+; P53+/-	Emx1-Cre; ATF4Fl/Fl; P53+/-	Emx1-Cre; ATF4Fl/Fl; P53-/-
1	0.35	0.9
1	0.48	0.93
1	0.49	0.88
1	0.39	0.85
Column B	Emx1-Cre; ATF4Fl/Fl; P53+/-	Column C	Emx1-Cre; ATF4Fl/Fl; P53-/-
vs.	vs.	vs.	vs.
Column A	Emx1-Cre; ATF4Fl/+; P53+/-	Column B	Emx1-Cre; ATF4Fl/Fl; P53+/-
Unpaired t test		Unpaired t test
P value	<0.0001	P value	<0.0001
P value summary	****	P value summary	****
Significantly different (P < 0.05)?	Yes	Significantly different (P < 0.05)?	Yes
One- or two-tailed P value?	Two-tailed	One- or two-tailed P value?	Two-tailed
t, df	t=16.72, df=6	t, df	t=12.12, df=6
How large is the effect?		How large is the effect?
Mean of column A	1	Mean of column B	0.4275
Mean of column B	0.4275	Mean of column C	0.89
Difference between means (B - A) ± SEM	-0.5725 ± 0.03425	Difference between means (C - B) ± SEM	0.4625 ± 0.03816
95% confidence interval	-0.6563 to -0.4887	95% confidence interval	0.3691 to 0.5559
R squared (eta squared)	0.979	R squared (eta squared)	0.9608

## Sheet: Fig. 3l
P28 Layer Thickness(µm)
Emx1-Cre; ATF4Fl/+; P53+/-				Emx1-Cre; ATF4Fl/Fl; P53+/-				Emx1-Cre; ATF4Fl/Fl; P53-/-
470	455	477	455	165	210	175	159	425	410	415	420
400	395	410	395	385	375	388	395	410	405	388	400
	Discovery?	P value	Mean of Emx1-Cre; ATF4Fl/+; P53+/-	Mean of Emx1-Cre; ATF4Fl/Fl; P53+/-	Difference	SE of difference	t ratio	df	q value
Layer2 3 4	Yes	<0.000001	464.3	177.3	287	12.67	22.65	6	<0.000001
Layer5 6	No	0.039932	400	385.8	14.25	5.452	2.614	6	0.020166
	Discovery?	P value	Mean of Emx1-Cre; ATF4Fl/Fl; P53+/-	Mean of Emx1-Cre; ATF4Fl/Fl; P53-/-	Difference	SE of difference	t ratio	df	q value
Layer2 3 4	Yes	<0.000001	177.3	417.5	-240.3	11.85	20.27	6	<0.000001
Layer5 6	No	0.054179	385.8	400.8	-15	6.282	2.388	6	0.02736

## Sheet: Fig. 3n
% of CC3+ cells in the cortex (e12.5)
Emx1-Cre ATF4Fl/+; P53+/-	Emx1-Cre ATF4Fl/Fl; P53+/-	Emx1-Cre ATF4Fl/Fl; P53-/-
0	60	0
1	55	0
0	65	2
0	58	0
Column B	Emx1-Cre ATF4Fl/Fl; P53+/-	Column C	Emx1-Cre ATF4Fl/Fl; P53-/-
vs.	vs.	vs.	vs.
Column A	Emx1-Cre ATF4Fl/+; P53+/-	Column B	Emx1-Cre ATF4Fl/Fl; P53+/-
Unpaired t test		Unpaired t test
P value	<0.0001	P value	<0.0001
P value summary	****	P value summary	****
Significantly different (P < 0.05)?	Yes	Significantly different (P < 0.05)?	Yes
One- or two-tailed P value?	Two-tailed	One- or two-tailed P value?	Two-tailed
t, df	t=28.00, df=6	t, df	t=27.31, df=6
How large is the effect?		How large is the effect?
Mean of column A	0.25	Mean of column B	59.5
Mean of column B	59.5	Mean of column C	0.5
Difference between means (B - A) ± SEM	59.25 ± 2.116	Difference between means (C - B) ± SEM	-59.00 ± 2.160
95% confidence interval	54.07 to 64.43	95% confidence interval	-64.29 to -53.71
R squared (eta squared)	0.9924	R squared (eta squared)	0.992

## Sheet: Fig. 3o
No. of pan-nuclear γH2AX+ cells (e12.5)
Emx1-Cre ATF4Fl/+; P53+/-	Emx1-Cre ATF4Fl/Fl; P53+/-	Emx1-Cre ATF4Fl/Fl; P53-/-
0	20	2
0	15	2
1	22	1
0	18	0
Column B	Emx1-Cre ATF4Fl/Fl; P53+/-	Column C	Emx1-Cre ATF4Fl/Fl; P53-/-
vs.	vs.	vs.	vs.
Column A	Emx1-Cre ATF4Fl/+; P53+/-	Column B	Emx1-Cre ATF4Fl/Fl; P53+/-
Unpaired t test		Unpaired t test
P value	<0.0001	P value	<0.0001
P value summary	****	P value summary	****
Significantly different (P < 0.05)?	Yes	Significantly different (P < 0.05)?	Yes
One- or two-tailed P value?	Two-tailed	One- or two-tailed P value?	Two-tailed
t, df	t=12.22, df=6	t, df	t=11.16, df=6
How large is the effect?		How large is the effect?
Mean of column A	0.25	Mean of column B	18.75
Mean of column B	18.75	Mean of column C	1.25
Difference between means (B - A) ± SEM	18.50 ± 1.514	Difference between means (C - B) ± SEM	-17.50 ± 1.568
95% confidence interval	14.80 to 22.20	95% confidence interval	-21.34 to -13.66
R squared (eta squared)	0.9614	R squared (eta squared)	0.954

## Sheet: Fig. 3p
	γH2AX+ foci
	Emx1-Cre ATF4Fl/+; P53+/-	Emx1-Cre ATF4Fl/Fl; P53+/-	Emx1-Cre ATF4Fl/Fl; P53-/-
Average of γH2AX+ foci per cell (e12.5)	5	10	15
	4	9	16		Column B	Emx1-Cre ATF4Fl/Fl; P53+/-		Column C	Emx1-Cre ATF4Fl/Fl; P53-/-
	0	13	11		vs.	vs.		vs.	vs.
	2	12	8		Column A	Emx1-Cre ATF4Fl/+; P53+/-		Column A	Emx1-Cre ATF4Fl/+; P53+/-
	4	18	9
	3	7	8		Unpaired t test			Unpaired t test
	10	9	7		P value	<0.0001		P value	<0.0001
	5	8	9		P value summary	****		P value summary	****
	1	8	10		Significantly different (P < 0.05)?	Yes		Significantly different (P < 0.05)?	Yes
	4	10	15		One- or two-tailed P value?	Two-tailed		One- or two-tailed P value?	Two-tailed
	7	15	17		t, df	t=8.277, df=98		t, df	t=8.562, df=98
	3	13	12
	2	12	6		How large is the effect?			How large is the effect?
	5	8	7		Mean of column A	4.06		Mean of column A	4.06
	3	6	8		Mean of column B	9.96		Mean of column C	9.88
	4	7	7		Difference between means (B - A) ± SEM	5.900 ± 0.7128		Difference between means (C - A) ± SEM	5.820 ± 0.6798
	4	8	9		95% confidence interval	4.486 to 7.314		95% confidence interval	4.471 to 7.169
	6	10	10		R squared (eta squared)	0.4115		R squared (eta squared)	0.4279
	2	8	11
	3	9	12
	2	10	13
	2	12	10
	1	15	13
	4	14	14
	5	15	10
	0	10	8
	5	9	8
	4	9	7
	2	9	6
	0	8	9
	2	7	14
	2	6	15
	0	10	3
	2	4	2
	5	3	14
	8	2	4
	9	8	21
	10	7	5
	10	2	15
	13	5	8
	3	7	7
	4	8	9
	5	9	10
	6	13	11
	8	14	14
	2	19	8
	4	20	8
	5	15	9
	2	18	7
	1	10	5

[truncated: 1 more sheets: Fig. 3q]
