# Supplementary material for: Expansion of outer cortical CUX2 neurons requires adaptations for DNA repair
Source: Nature. 2026 Apr 1;653(8115):819–30. doi: 10.1038/s41586-026-10290-4 (PMC13190340; doi:10.1038/s41586-026-10290-4)
Supplement: Supplementary file 8 — Source Data Fig. 5 [file 41586_2026_10290_MOESM8_ESM.xlsx]

## Sheet: Fig. 5b
	Bcl6				Cirbp				Uba52				Ebf1
	IgG	Anti-ATF4			IgG	Anti-ATF4			IgG	Anti-ATF4			IgG	Anti-ATF4
Fold enrichment	1	0.854919		Fold enrichment	1	44.2003		Fold enrichment	1	26.5007		Fold enrichment	1	41.7616
	1	0.892265			1	51.6533			1	35.8534			1	40.6951
	1	0.926168			1	41.8607			1	40.0374			1	17.2389
	Column B	Anti-ATF4			Column B	Anti-ATF4			Column B	Anti-ATF4			Column B	Anti-ATF4
	vs.	vs.			vs.	vs.			vs.	vs.			vs.	vs.
	Column A	IgG			Column A	IgG			Column A	IgG			Column A	IgG
	Unpaired t test				Unpaired t test				Unpaired t test				Unpaired t test
	P value	0.0061			P value	0.0001			P value	0.0012			P value	0.0158
	P value summary	**			P value summary	***			P value summary	**			P value summary	*
	Significantly different (P < 0.05)?	Yes			Significantly different (P < 0.05)?	Yes			Significantly different (P < 0.05)?	Yes			Significantly different (P < 0.05)?	Yes
	One- or two-tailed P value?	Two-tailed			One- or two-tailed P value?	Two-tailed			One- or two-tailed P value?	Two-tailed			One- or two-tailed P value?	Two-tailed
	t, df	t=5.292, df=4			t, df	t=15.21, df=4			t, df	t=8.279, df=4			t, df	t=4.028, df=4
	How large is the effect?				How big is the difference?				How big is the difference?				How big is the difference?
	Mean of column A	1			Mean of column A	1			Mean of column A	1			Mean of column A	1
	Mean of column B	0.8911			Mean of column B	45.9			Mean of column B	34.13			Mean of column B	33.23
	Difference between means (B - A) ± SEM	-0.1089 ± 0.02058			Difference between means (B - A) ± SEM	44.90 ± 2.953			Difference between means (B - A) ± SEM	33.13 ± 4.002			Difference between means (B - A) ± SEM	32.23 ± 8.002
	95% confidence interval	-0.1660 to -0.05176			95% confidence interval	36.71 to 53.10			95% confidence interval	22.02 to 44.24			95% confidence interval	10.01 to 54.45
	R squared (eta squared)	0.875			R squared (eta squared)	0.983			R squared (eta squared)	0.9449			R squared (eta squared)	0.8022

## Sheet: Fig. 5c
	pCDH+Cirbp-Firefly Luci	ATF4-OE+Cirbp-Firefly Luci			pCDH+Uba52-Firefly Luci	ATF4-OE+Uba52-Firefly Luci			pCDH+Ebf1-Firefly Luci	ATF4-OE+Ebf1-Firefly Luci
Relative luminescence units	49170	1069773		Relative luminescence units	38831	965853		Relative luminescence units	26156	542880
	26679	576929			26026	419892			26002	641871
	19588	828751			28713	956481			45076	423492
	27312	849412			28327	878590			43280	1037213
	21147	145838			16011	1023041			51701	1059774
	15591	101538			28213	254146			49707	781459
	10993	664389			23789	1541765			53481	109337
	15027	306969			18032	2660749			68675	665682
	4853	685570			25683	2024831			44395	131119
	11376	1668888			9818	1406570			24862	559690
	37222	138600			59727	2214623			94320	269360
	43668	610284			38758	2368382			104047	590173
	Column B	ATF4-OE+Cirbp-Firefly Luci			Column B	ATF4-OE+Uba52-Firefly Luci			Column B	ATF4-OE+Ebf1-Firefly Luci
	vs.	vs.			vs.	vs.			vs.	vs.
	Column A	pCDH+Cirbp-Firefly Luci			Column A	pCDH+Uba52-Firefly Luci			Column A	pCDH+Ebf1-Firefly Luci
	Unpaired t test				Unpaired t test with Welch's correction				Unpaired t test with Welch's correction
	P value	0.0001			P value	<0.0001			P value	0.0001
	P value summary	***			P value summary	****			P value summary	***
	Significantly different (P < 0.05)?	Yes			Significantly different (P < 0.05)?	Yes			Significantly different (P < 0.05)?	Yes
	One- or two-tailed P value?	Two-tailed			One- or two-tailed P value?	Two-tailed			One- or two-tailed P value?	Two-tailed
	t, df	t=4.723, df=22			Welch-corrected t, df	t=6.067, df=11.01			Welch-corrected t, df	t=5.796, df=11.15
	How big is the difference?				How large is the effect?				How large is the effect?
	Mean of column A	23552			Mean of column A	28494			Mean of column A	52642
	Mean of column B	637245			Mean of column B	1392910			Mean of column B	567671
	Difference between means (B - A) ± SEM	613693 ± 129941			Difference between means (B - A) ± SEM	1364416 ± 224881			Difference between means (B - A) ± SEM	515029 ± 88852
	95% confidence interval	344212 to 883174			95% confidence interval	869491 to 1859342			95% confidence interval	319786 to 710272
	R squared (eta squared)	0.5034			R squared (eta squared)	0.7698			R squared (eta squared)	0.7508

## Sheet: Fig. 5d
Relative mRNA expression
	ATF4Fl/Fl				Emx1-Cre;ATF4Fl/Fl
Atf4	1	1	1	1	0.492	0.485	0.455	0.417
Ebf1	1	1	1	1	0.528637	0.554203	0.472	0.478
Cirbp	1	1	1	1	0.517151	0.547461	0.459348	0.429316
Uba52	1	1	1	1	0.492135	0.506975	0.43011	0.464
	Discovery?	P value	Mean of ATF4Fl/Fl	Mean of Emx1-Cre;ATF4Fl/Fl	Difference	SE of difference	t ratio	df	q value
Atf4	Yes	<0.000001	1	0.4623	0.5378	0.01708	31.48	6	<0.000001
Ebf1	Yes	<0.000001	1	0.5082	0.4918	0.01991	24.7	6	<0.000001
Cirbp	Yes	1e-06	1	0.4883	0.5117	0.02685	19.06	6	1e-06
Uba52	Yes	<0.000001	1	0.4733	0.5267	0.01693	31.11	6	<0.000001

## Sheet: Fig. 5e
Relative protein levels
	ATF4fl/fl			Emx1-Cre;ATF4fl/fl
Cirbp	1	1.62093	1.57659	0.32925	0.438839	0.815475
Uba52	1	0.948807	0.991791	0.558121	0.50012	0.567942
Ebf1	1	1.06236	0.692193	0.215653	0.292042	0.084847
	Discovery?	P value	Mean of ATF4Fl/Fl	Mean of Emx1-Cre;ATF4Fl/Fl	Difference	SE of difference	t ratio	df	q value
Cirbp	Yes	0.024709	1.399	0.5279	0.8713	0.2484	3.508	4	0.008319
Uba52	Yes	7.8e-05	0.9802	0.5421	0.4381	0.02645	16.56	4	7.9e-05
Ebf1	Yes	0.005096	0.9182	0.1975	0.7207	0.1294	5.568	4	0.002574

## Sheet: Fig. 5g
	Control	Cirbp-shRNA	Uba52-shRNA	Ebf1-shRNA
% CC3+GFP+ cells/GFP+ cells	3.33333	19.9203	21.4286	12.5628
	2.58065	14.8649	23.0126	10.1124
	4.7619	15.1291	16.5803	11.1111
	2.65957	10	23.4043	15.2381
Column B	Cirbp-shRNA	Column B	Uba52-shRNA	Column B	Ebf1-shRNA
vs.	vs.	vs.	vs.	vs.	vs.
Column A	Control	Column A	Control	Column A	Control
Unpaired t test		Unpaired t test		Unpaired t test
P value	0.0014	P value	<0.0001	P value	0.0003
P value summary	**	P value summary	****	P value summary	***
Significantly different (P < 0.05)?	Yes	Significantly different (P < 0.05)?	Yes	Significantly different (P < 0.05)?	Yes
One- or two-tailed P value?	Two-tailed	One- or two-tailed P value?	Two-tailed	One- or two-tailed P value?	Two-tailed
t, df	t=5.578, df=6	t, df	t=10.79, df=6	t, df	t=7.294, df=6
How big is the difference?		How big is the difference?		How big is the difference?
Mean of column A	3.334	Mean of column A	3.334	Mean of column A	3.334
Mean of column B	14.98	Mean of column B	21.11	Mean of column B	12.26
Difference between means (B - A) ± SEM	11.64 ± 2.088	Difference between means (B - A) ± SEM	17.77 ± 1.647	Difference between means (B - A) ± SEM	8.922 ± 1.223
95% confidence interval	6.536 to 16.75	95% confidence interval	13.74 to 21.80	95% confidence interval	5.929 to 11.92
R squared (eta squared)	0.8383	R squared (eta squared)	0.951	R squared (eta squared)	0.8987

## Sheet: Fig. 5h
γH2AX+ Foci number per cell
Control	Cirbp-shRNA	Uba52-shRNA	Ebf1-shRNA
5	20	22	23		Column B	Cirbp-shRNA		Column B	Uba52-shRNA		Column B	Ebf1-shRNA
4	18	16	21		vs.	vs.		vs.	vs.		vs.	vs.
1	17	13	15		Column A	Control		Column A	Control		Column A	Control
10	15	19	10
4	11	11	9		Unpaired t test			Unpaired t test			Unpaired t test
2	10	17	9		P value	<0.0001		P value	<0.0001		P value	<0.0001
3	9	16	9		P value summary	****		P value summary	****		P value summary	****
4	16	18	10		Significantly different (P < 0.05)?	Yes		Significantly different (P < 0.05)?	Yes		Significantly different (P < 0.05)?	Yes
2	17	23	8		One- or two-tailed P value?	Two-tailed		One- or two-tailed P value?	Two-tailed		One- or two-tailed P value?	Two-tailed
13	22	24	11		t, df	t=10.20, df=98		t, df	t=11.03, df=98		t, df	t=10.43, df=98
11	23	29	12
4	16	31	13		How big is the difference?			How big is the difference?			How big is the difference?
2	17	14	13		Mean of column A	6.16		Mean of column A	6.16		Mean of column A	6.16
8	10	11	21		Mean of column B	15.86		Mean of column B	17.02		Mean of column B	15.7
6	9	8	15		Difference between means (B - A) ± SEM	9.700 ± 0.9508		Difference between means (B - A) ± SEM	10.86 ± 0.9847		Difference between means (B - A) ± SEM	9.540 ± 0.9146
9	15	8	21		95% confidence interval	7.813 to 11.59		95% confidence interval	8.906 to 12.81		95% confidence interval	7.725 to 11.35
11	17	9	16		R squared (eta squared)	0.5151		R squared (eta squared)	0.5538		R squared (eta squared)	0.5261
4	18	10	18
5	24	11	19
3	26	17	23
6	19	18	12
7	20	21	14
9	21	22	14
4	14	29	15
2	11	25	11
10	17	17	21
12	18	14	22
11	19	15	16
7	21	21	19
8	17	28	21
3	9	15	21
3	8	17	25
2	7	17	16
4	16	19	17
7	18	21	11
4	13	23	17
7	22	22	18
6	30	15	12
19	21	15	8
4	17	13	9
3	13	15	7
2	13	15	16
5	14	16	21
15	16	19	28
7	19	9	21
14	21	10	13
1	11	11	14
6	5	13	18
5	5	19	21
4	8	10	11

## Sheet: Fig. 5i
Tail DNA percent
Control	Cirbp-shRNA	Uba52-shRNA	Ebf1-shRNA
0.658893	10.4227	15.0834	51.1013		Column B	Cirbp-shRNA		Column C	Uba52-shRNA		Column D	Ebf1-shRNA
15.6248	8.53587	47.5405	8.33291		vs.	vs.		vs.	vs.		vs.	vs.
15.4222	90.6017	23.203	23.7274		Column A	Control		Column A	Control		Column A	Control
16.0198	86.4497	0.579454	10.9828
3.08763	2.96532	42.5696	76.1783		Unpaired t test			Unpaired t test			Unpaired t test
1.66887	70.6484	14.688	24.7572		P value	<0.0001		P value	<0.0001		P value	<0.0001
2.01237	34.7351	22.6947	27.6945		P value summary	****		P value summary	****		P value summary	****
20.1453	18.1963	8.33042	10.0238		Significantly different (P < 0.05)?	Yes		Significantly different (P < 0.05)?	Yes		Significantly different (P < 0.05)?	Yes
7.58916	37.1752	53.1808	27.1279		One- or two-tailed P value?	Two-tailed		One- or two-tailed P value?	Two-tailed		One- or two-tailed P value?	Two-tailed
24.4941	18.83	7.24672	91.117		t, df	t=5.039, df=114		t, df	t=4.660, df=114		t, df	t=4.993, df=114
1.81964	21.0497	19.1883	26.5384
62.2864	94.3044	84.6416	15.2555		How big is the difference?			How big is the difference?			How big is the difference?
99.3159	13.7382	8.81392	0.194816		Mean of column A	11.24		Mean of column A	11.24		Mean of column A	11.24
86.4553	93.4442	62.1279	72.9672		Mean of column B	36.73		Mean of column C	34.68		Mean of column D	35.99
1.70047	17.4522	20.9026	19.5276		Difference between means (B - A) ± SEM	25.49 ± 5.058		Difference between means (C - A) ± SEM	23.44 ± 5.030		Difference between means (D - A) ± SEM	24.75 ± 4.957
1.72395	37.5355	4.80083	14.331		95% confidence interval	15.47 to 35.51		95% confidence interval	13.48 to 33.40		95% confidence interval	14.93 to 34.57
10.578	40.0539	34.1356	91.1926		R squared (eta squared)	0.1822		R squared (eta squared)	0.16		R squared (eta squared)	0.1795
0.403334	82.6571	20.3971	33.4892
2.33089	89.3067	24.8347	87.3118
2.87098	14.0579	14.8107	81.5927
0.218593	4.22176	1.43962	42.9185
8.08989	81.8166	19.0804	6.42892
0.779402	26.2368	13.8973	88.4829
5.67226	9.93817	5.36853	20.4182
86.8587	11.2408	98.8442	24.605
0.713378	6.20922	22.7229	12.5818
1.47217	62.5877	15.5733	5.80349
4.84622	80.903	21.5496	0.960904
16.3634	0.429771	61.4552	21.292
1.49145	28.381	23.8517	4.08019
9.22394	24.4968	94.7832	2.77756
0.642491	12.7319	82.3259	25.154
1.07035	27.0437	6.46175	96.1721
1.9954	24.6088	9.51229	12.3899
0.67487	93.1901	20.4819	88.4809
3.59076	0.144986	86.3357	20.3049
0.792801	17.4943	98.0255	47.4494
4.36321	95.3131	5.61295	14.9245
1.06955	15.6496	18.3006	9.07328
2.27779	4.07093	71.1228	43.8778
1.28243	1.90976	94.2499	9.99143
1.51643	34.5454	36.1306	0.941265
0.626436	18.6423	71.6436	30.7257
6.96276	26.5405	24.3868	15.9304
2.34488	50.3176	9.69972	17.4861
0.733523	23.8412	70.0501	27.73
4.74194	11.9003	0.304321	17.7384
10.7536	22.6003	9.58816	98.9824
9.67189	14.565	97.6487	30.6061
1.55034	7.56242	56.5752	33.5658
2.46486	76.8606	1.00777	66.5876
4.83233	11.0324	4.39903	75.7488
8.14211	94.1598	58.0215	15.3588
4.57845	18.2404	73.7721	51.0354
4.23715	47.9892	11.162	90.5746
3.08596	97.4476	74.8463	14.9218
55.2885	36.7664	10.3706	17.1011
0.823064	26.788	1.18894	90.9207

## Sheet: Fig. 5k
% CC3+GFP+ cells/GFP+ cells
Vector+APH	Atf4-OE+APH	Cirbp-OE+APH	Uba52-OE+APH	Ebf1-OE+APH
15	6	7	8	7
18	4	4	4	8
13	5	8	5	5
15	4	3	10	9
Column B	Vector+APH	Column C	Atf4-OE+APH	Column D	Cirbp-OE+APH	Column E	Uba52-OE+APH	Column F	Ebf1-OE+APH
vs.	vs.	vs.	vs.	vs.	vs.	vs.	vs.	vs.	vs.
Column A	Vector	Column B	Vector+APH	Column B	Vector+APH	Column B	Vector+APH	Column B	Vector+APH
Unpaired t test		Unpaired t test		Unpaired t test		Unpaired t test		Unpaired t test
P value	<0.0001	P value	<0.0001	P value	0.0008	P value	0.0026	P value	0.001
P value summary	****	P value summary	****	P value summary	***	P value summary	**	P value summary	***
Significantly different (P < 0.05)?	Yes	Significantly different (P < 0.05)?	Yes	Significantly different (P < 0.05)?	Yes	Significantly different (P < 0.05)?	Yes	Significantly different (P < 0.05)?	Yes
One- or two-tailed P value?	Two-tailed	One- or two-tailed P value?	Two-tailed	One- or two-tailed P value?	Two-tailed	One- or two-tailed P value?	Two-tailed	One- or two-tailed P value?	Two-tailed
t, df	t=10.56, df=6	t, df	t=9.239, df=6	t, df	t=6.192, df=6	t, df	t=4.942, df=6	t, df	t=5.977, df=6
How big is the difference?		How big is the difference?		How big is the difference?		How big is the difference?		How big is the difference?
Mean of column A	3.25	Mean of column B	15.25	Mean of column B	15.25	Mean of column B	15.25	Mean of column B	15.25
Mean of column B	15.25	Mean of column C	4.75	Mean of column D	5.5	Mean of column E	6.75	Mean of column F	7.25
Difference between means (B - A) ± SEM	12.00 ± 1.137	Difference between means (C - B) ± SEM	-10.50 ± 1.137	Difference between means (D - B) ± SEM	-9.750 ± 1.575	Difference between means (E - B) ± SEM	-8.500 ± 1.720	Difference between means (F - B) ± SEM	-8.000 ± 1.339
95% confidence interval	9.219 to 14.78	95% confidence interval	-13.28 to -7.719	95% confidence interval	-13.60 to -5.897	95% confidence interval	-12.71 to -4.291	95% confidence interval	-11.28 to -4.725
R squared (eta squared)	0.9489	R squared (eta squared)	0.9343	R squared (eta squared)	0.8647	R squared (eta squared)	0.8028	R squared (eta squared)	0.8562

## Sheet: Fig. 5l
%Pan-nuclear γH2AX
Vector	Vector+APH	Atf4-OE+APH	Cirbp-OE+APH	Uba52-OE+APH	Ebf1-OE+APH
1	35	13	14	19	11
2	40	15	18	16	25
2	31	18	22	13	23
3	38	9	19	24	14
Column B	Vector+APH	Column C	Atf4-OE+APH	Column D	Cirbp-OE+APH	Column E	Uba52-OE+APH	Column F	Ebf1-OE+APH
vs.	vs.	vs.	vs.	vs.	vs.	vs.	vs.	vs.	vs.
Column A	Vector	Column B	Vector+APH	Column B	Vector+APH	Column B	Vector+APH	Column B	Vector+APH
Unpaired t test		Unpaired t test		Unpaired t test		Unpaired t test		Unpaired t test
P value	<0.0001	P value	0.0002	P value	0.0004	P value	0.0011	P value	0.004
P value summary	****	P value summary	***	P value summary	***	P value summary	**	P value summary	**
Significantly different (P < 0.05)?	Yes	Significantly different (P < 0.05)?	Yes	Significantly different (P < 0.05)?	Yes	Significantly different (P < 0.05)?	Yes	Significantly different (P < 0.05)?	Yes
One- or two-tailed P value?	Two-tailed	One- or two-tailed P value?	Two-tailed	One- or two-tailed P value?	Two-tailed	One- or two-tailed P value?	Two-tailed	One- or two-tailed P value?	Two-tailed
t, df	t=17.00, df=6	t, df	t=8.182, df=6	t, df	t=6.929, df=6	t, df	t=5.892, df=6	t, df	t=4.524, df=6
How big is the difference?		How big is the difference?		How big is the difference?		How big is the difference?		How big is the difference?
Mean of column A	2	Mean of column B	36	Mean of column B	36	Mean of column B	36	Mean of column B	36
Mean of column B	36	Mean of column C	13.75	Mean of column D	18.25	Mean of column E	18	Mean of column F	18.25
Difference between means (B - A) ± SEM	34.00 ± 2.000	Difference between means (C - B) ± SEM	-22.25 ± 2.720	Difference between means (D - B) ± SEM	-17.75 ± 2.562	Difference between means (E - B) ± SEM	-18.00 ± 3.055	Difference between means (F - B) ± SEM	-17.75 ± 3.924
95% confidence interval	29.11 to 38.89	95% confidence interval	-28.90 to -15.60	95% confidence interval	-24.02 to -11.48	95% confidence interval	-25.48 to -10.52	95% confidence interval	-27.35 to -8.149
R squared (eta squared)	0.9797	R squared (eta squared)	0.9177	R squared (eta squared)	0.8889	R squared (eta squared)	0.8526	R squared (eta squared)	0.7733

## Sheet: Fig. 5m
Tail DNA percent
Vector	Vector+APH	ATF4-OE+APH	Cirbp-OE+APH	Uba52-OE+APH	Ebf1-OE+APH
1.045	79.1967	0.060528	2.76997	22.8526	76.3664		Column B	Vector+APH	Column D	Cirbp-OE+APH	Column E	Uba52-OE+APH	Column F	Ebf1-OE+APH	Column C	ATF4-OE+APH
7.97454	41.6111	0.396879	6.33986	21.7408	7.36815		vs.	vs.	vs.	vs.	vs.	vs.	vs.	vs.	vs.	vs.
1.54503	41.3145	4.52194	55.5689	15.9267	95.7876		Column A	Vector	Column B	Vector+APH	Column B	Vector+APH	Column B	Vector+APH	Column B	Vector+APH
76.7625	46.476	33.5952	7.995	84.0169	1.47842
1.43494	44.4729	95.6777	18.8136	4.71169	26.2238		Unpaired t test		Unpaired t test		Unpaired t test		Unpaired t test		Unpaired t test
0.853609	16.1225	11.708	31.5877	88.4446	82.7475		P value	<0.0001	P value	<0.0001	P value	0.0037	P value	<0.0001	P value	0.0394
1.63253	39.0802	4.48817	11.2602	84.0497	22.854		P value summary	****	P value summary	****	P value summary	**	P value summary	****	P value summary	*
1.55545	54.2704	33.6831	1.36027	29.076	0.623412		Significantly different (P < 0.05)?	Yes	Significantly different (P < 0.05)?	Yes	Significantly different (P < 0.05)?	Yes	Significantly different (P < 0.05)?	Yes	Significantly different (P < 0.05)?	Yes
18.722	52.002	6.87576	14.6386	34.0715	62.7199		One- or two-tailed P value?	Two-tailed	One- or two-tailed P value?	Two-tailed	One- or two-tailed P value?	Two-tailed	One- or two-tailed P value?	Two-tailed	One- or two-tailed P value?	Two-tailed
6.36536	56.7752	4.66376	93.638	15.9969	55.4606		t, df	t=6.390, df=102	t, df	t=4.269, df=102	t, df	t=2.971, df=102	t, df	t=4.657, df=102	t, df	t=2.087, df=102
0.454195	15.3439	27.6933	13.8645	4.11343	0.165939
3.78349	70.625	80.3125	2.22569	29.5323	7.58306		How big is the difference?		How big is the difference?		How big is the difference?		How big is the difference?		How big is the difference?
12.8393	52.968	9.60357	88.0052	91.7992	25.9749		Mean of column A	10.93	Mean of column B	41.03	Mean of column B	41.03	Mean of column B	41.03	Mean of column B	41.03
3.04864	27.6641	12.1438	1.5504	38.7384	11.7552		Mean of column B	41.03	Mean of column D	20.05	Mean of column E	25.1	Mean of column F	18.63	Mean of column C	28.82
9.12323	67.869	78.0102	5.94064	11.6241	14.4184		Difference between means (B - A) ± SEM	30.10 ± 4.711	Difference between means (D - B) ± SEM	-20.99 ± 4.916	Difference between means (E - B) ± SEM	-15.93 ± 5.363	Difference between means (F - B) ± SEM	-22.41 ± 4.811	Difference between means (C - B) ± SEM	-12.21 ± 5.851
6.29139	87.123	83.7605	14.8025	8.08352	3.32459		95% confidence interval	20.76 to 39.45	95% confidence interval	-30.74 to -11.24	95% confidence interval	-26.57 to -5.294	95% confidence interval	-31.95 to -12.86	95% confidence interval	-23.82 to -0.6040
9.51483	10.5971	19.9843	27.1532	13.6898	1.55112		R squared (eta squared)	0.2859	R squared (eta squared)	0.1516	R squared (eta squared)	0.07962	R squared (eta squared)	0.1753	R squared (eta squared)	0.04094
1.79043	43.5495	80.3893	13.2319	10.1631	7.57151
1.73071	11.9859	0.412862	18.5986	90.4594	5.50598
4.72508	41.5395	69.8443	8.59896	15.4781	13.7946
12.6037	19.3328	6.58001	7.81215	20.1351	0.446196
69.4165	56.102	7.87822	0.50018	58.6032	15.7794
0.307694	46.155	5.79249	73.3962	0.572673	6.11189
1.00954	16.4149	10.0582	9.09204	40.8989	15.0443
16.129	80.3114	1.03489	37.8594	7.73343	20.9511
1.36818	57.3044	3.05052	4.9324	0.497993	20.0668
3.33706	13.6317	10.9285	18.5162	17.2886	26.8143
1.41293	15.9508	18.5205	15.8065	6.95261	20.8824
10.729	11.4185	10.9752	19.276	3.89276	4.23885
14.1151	97.266	8.75312	2.38441	51.3528	14.6689
2.27342	9.28055	76.8362	15.5882	7.76902	3.83583
11.3025	86.0771	21.5534	14.8656	20.2203	19.1109
2.59447	18.4022	52.1541	10.4646	7.84423	27.257
10.3484	9.30414	81.062	0.44745	85.1973	18.1357
1.77155	42.7932	40.5259	35.5183	12.0626	22.6541
0.860354	6.12187	94.355	0.699183	16.4066	3.95772
2.91234	48.7829	8.18873	83.9086	13.6319	18.4277
11.641	53.2065	0.361643	3.72679	11.9697	7.17435
4.44983	39.9469	82.0772	4.18182	81.4889	5.4654
6.70803	50.1567	0.011269	41.6001	4.84549	6.06715
1.70173	11.088	86.6927	36.7246	0.491015	20.2286
0.78154	2.51235	0.737539	20.7818	24.4373	8.72734
1.37694	58.1152	2.04753	36.0772	5.53149	17.4436
61.6749	3.74372	16.4952	7.49731	15.9919	0.802928
3.79163	85.3792	22.0244	7.59866	3.67084	21.3445
34.2905	97.5109	2.71198	13.1844	4.62037	0.437438
1.65247	4.98593	86.2069	5.28567	8.32245	15.8944
2.20821	6.98671	33.7091	16.7928	12.6256	45.5741
93.7981	47.8875	25.2207	7.45661	12.4201	27.2246
1.16977	74.7175	3.30506	27.2407	11.9014	4.44635
8.51645	3.24437	8.74124	10.6148	13.6619	5.86308
0.819947	58.9948	12.3964	14.6132	7.65829	0.240518

[truncated: 7 more sheets: Fig. 5o, Fig. 5p, Fig. 5q, Fig. 5s, Fig. 5t, Fig. 5v, Fig. 5w]
