# Supplementary material for: Expansion of outer cortical CUX2 neurons requires adaptations for DNA repair
Source: Nature. 2026 Apr 1;653(8115):819–30. doi: 10.1038/s41586-026-10290-4 (PMC13190340; doi:10.1038/s41586-026-10290-4)
Supplement: Supplementary file 9 — Source Data Extended Data Fig. 1 [file 41586_2026_10290_MOESM9_ESM.xlsx]

## Sheet: Extended Data Fig. 1a
Atf4 relative expression
Emx1-Cre;ATF4Fl/+	Emx1-Cre;ATF4Fl/Fl
1	0.301645
1.2279	0.294354
1.25115	0.457551
Column B	Emx1-Cre;ATF4Fl/Fl
vs.	vs.
Column A	Emx1-Cre;ATF4Fl/+
Unpaired t test
P value	0.0011
P value summary	**
Significantly different (P < 0.05)?	Yes
One- or two-tailed P value?	Two-tailed
t, df	t=8.405, df=4
How big is the difference?
Mean of column A	1.16
Mean of column B	0.3512
Difference between means (B - A) ± SEM	-0.8085 ± 0.09619
95% confidence interval	-1.076 to -0.5414
R squared (eta squared)	0.9464

## Sheet: Extended Data Fig. 1d
	GFP+Cux1+Cux2+/GFP+ in the layer 2 3 4	GFP+Ctip2+/GFP+ in the layer 5	GFP+Tbr1+/GFP+ in the layer 5	GFP+Satb2+/total GFP+
% Marker Cell+GFP+/GFP+	98	92	100	88
	97	95	95	91
	95	93	98	90
