# Supplementary material for: Expansion of outer cortical CUX2 neurons requires adaptations for DNA repair
Source: Nature. 2026 Apr 1;653(8115):819–30. doi: 10.1038/s41586-026-10290-4 (PMC13190340; doi:10.1038/s41586-026-10290-4)
Supplement: Supplementary file 10 — Source Data Extended Data Fig. 2 [file 41586_2026_10290_MOESM10_ESM.xlsx]

## Sheet: Extended data Fig. 2b
Rostral Layer Thickness(µm)
	Control			Emx1-Cre; ATF4fl/fl
Layer 2 3 4	365	388	355	241	215	220
Layer 5 6	724	695	710	758	715	720
	Discovery?	P value	Mean of Control	Mean of Emx1-Cre; ATF4fl/fl	Difference	SE of difference	t ratio	df	q value
Layer 2 3 4	Yes	0.000335	369.3	225.3	144	12.61	11.42	4	0.000338
Layer 5 6	No	0.252074	709.7	731	-21.33	15.95	1.337	4	0.127297

## Sheet: Extended data Fig. 2d
Intermediate Layer Thickness(µm)
	Control			Emx1-Cre; ATF4fl/fl
Layer 2 3 4	524	510	485	281	275	269
Layer 5 6	500	495	510	500	490	505
	Discovery?	P value	Mean of Control	Mean of Emx1-Cre; ATF4fl/fl	Difference	SE of difference	t ratio	df	q value
Layer 2 3 4	Yes	4.2e-05	506.3	275	231.3	11.92	19.41	4	4.2e-05
Layer 5 6	No	0.621308	501.7	498.3	3.333	6.236	0.5345	4	0.313761

## Sheet: Extended data Fig. 2f
Caudal Layer Thickness(µm)
	Control			Emx1-Cre; ATF4fl/fl
Layer 2 3 4	452	420	432	251	210	238
Layer 5 6	441	430	418	480	425	440
	Discovery?	P value	Mean of Control	Mean of Emx1-Cre; ATF4fl/fl	Difference	SE of difference	t ratio	df	q value
Layer 2 3 4	Yes	0.00019	434.7	233	201.7	15.28	13.2	4	0.000192
Layer 5 6	No	0.351271	429.7	448.3	-18.67	17.71	1.054	4	0.177392

## Sheet: Extended data Fig. 2h
Rostral CUX1+CUX2 postive cells Number(500x500µm)
Control	Emx1-Cre; ATF4fl/fl
397	8
415	7
405	10
Column B	Emx1-Cre; ATF4fl/fl
vs.	vs.
Column A	Control
Unpaired t test with Welch's correction
P value	0.0001
P value summary	***
Significantly different (P < 0.05)?	Yes
One- or two-tailed P value?	Two-tailed
Welch-corrected t, df	t=75.24, df=2.115
How large is the effect?
Mean of column A	405.7
Mean of column B	8.333
Difference between means (B - A) ± SEM	-397.3 ± 5.281
95% confidence interval	-418.9 to -375.8
R squared (eta squared)	0.9996

## Sheet: Extended data Fig. 2j
Intermediate CUX1+CUX2 postive cells Number(500x500µm)
Control	Emx1-Cre; ATF4fl/fl
730	5
755	8
715	15
Column B	Emx1-Cre; ATF4fl/fl
vs.	vs.
Column A	Control
Unpaired t test with Welch's correction
P value	0.0001
P value summary	***
Significantly different (P < 0.05)?	Yes
One- or two-tailed P value?	Two-tailed
Welch-corrected t, df	t=60.15, df=2.257
How large is the effect?
Mean of column A	733.3
Mean of column B	9.333
Difference between means (B - A) ± SEM	-724.0 ± 12.04
95% confidence interval	-770.5 to -677.5
R squared (eta squared)	0.9994

## Sheet: Extended data Fig. 2l
Caudal CUX1+CUX2 postive cells Number(500x500µm)
Control	Emx1-Cre; ATF4fl/fl
652	25
635	18
618	17
Column B	Emx1-Cre; ATF4fl/fl
vs.	vs.
Column A	Control
Unpaired t test with Welch's correction
P value	0.0001
P value summary	***
Significantly different (P < 0.05)?	Yes
One- or two-tailed P value?	Two-tailed
Welch-corrected t, df	t=60.70, df=2.262
How large is the effect?
Mean of column A	635
Mean of column B	20
Difference between means (B - A) ± SEM	-615.0 ± 10.13
95% confidence interval	-654.1 to -575.9
R squared (eta squared)	0.9994
