# Supplementary material for: Expansion of outer cortical CUX2 neurons requires adaptations for DNA repair
Source: Nature. 2026 Apr 1;653(8115):819–30. doi: 10.1038/s41586-026-10290-4 (PMC13190340; doi:10.1038/s41586-026-10290-4)
Supplement: Supplementary file 11 — Source Data Extended Data Fig. 3 [file 41586_2026_10290_MOESM11_ESM.xlsx]

## Sheet: Extended data Fig. 3c
Pax6+ cell number (E13.5 200x200μm)
Emx1-Cre ATF4Fl/+	Emx1-Cre ATF4Fl/Fl
287	158
305	166
289	171
301	170
Column B	Emx1-Cre ATF4Fl/Fl
vs.	vs.
Column A	Emx1-Cre ATF4Fl/+
Unpaired t test
P value	<0.0001
P value summary	****
Significantly different (P < 0.05)?	Yes
One- or two-tailed P value?	Two-tailed
t, df	t=24.29, df=6
How big is the difference?
Mean of column A	295.5
Mean of column B	166.3
Difference between means (B - A) ± SEM	-129.3 ± 5.321
95% confidence interval	-142.3 to -116.2
R squared (eta squared)	0.9899

## Sheet: Extended data Fig. 3d
Tbr2+ cell number (E13.5 200x200μm)
Emx1-Cre ATF4Fl/+	Emx1-Cre ATF4Fl/Fl
80	45
85	55
77	42
83	48
Column B	Emx1-Cre ATF4Fl/Fl
vs.	vs.
Column A	Emx1-Cre ATF4Fl/+
Unpaired t test
P value	<0.0001
P value summary	****
Significantly different (P < 0.05)?	Yes
One- or two-tailed P value?	Two-tailed
t, df	t=10.26, df=6
How big is the difference?
Mean of column A	81.25
Mean of column B	47.5
Difference between means (B - A) ± SEM	-33.75 ± 3.288
95% confidence interval	-41.80 to -25.70
R squared (eta squared)	0.9461

## Sheet: Extended data Fig. 3e
% Pax6+EdU+/Pax6+ (E13.5)
Emx1-Cre ATF4Fl/+	Emx1-Cre ATF4Fl/Fl
78	80
79	81
81	75
83	78
Column B	Emx1-Cre ATF4Fl/Fl
vs.	vs.
Column A	Emx1-Cre ATF4Fl/+
Unpaired t test
P value	0.3498
P value summary	ns
Significantly different (P < 0.05)?	No
One- or two-tailed P value?	Two-tailed
t, df	t=1.014, df=6
How big is the difference?
Mean of column A	80.25
Mean of column B	78.5
Difference between means (B - A) ± SEM	-1.750 ± 1.726
95% confidence interval	-5.973 to 2.473
R squared (eta squared)	0.1463

## Sheet: Extended data Fig. 3f
% Tbr2+EdU+/Tbr2+ (E13.5)
Emx1-Cre ATF4Fl/+	Emx1-Cre ATF4Fl/Fl
18	23
25	21
22	20
20	17
Column B	Emx1-Cre ATF4Fl/Fl
vs.	vs.
Column A	Emx1-Cre ATF4Fl/+
Unpaired t test
P value	0.6259
P value summary	ns
Significantly different (P < 0.05)?	No
One- or two-tailed P value?	Two-tailed
t, df	t=0.5136, df=6
How big is the difference?
Mean of column A	21.25
Mean of column B	20.25
Difference between means (B - A) ± SEM	-1.000 ± 1.947
95% confidence interval	-5.765 to 3.765
R squared (eta squared)	0.04211

## Sheet: Extended data Fig. 3h
	Emx1-Cre ATF4Fl/+	Emx1-Cre ATF4Fl/Fl			Emx1-Cre ATF4Fl/+	Emx1-Cre ATF4Fl/Fl			Emx1-Cre ATF4Fl/+	Emx1-Cre ATF4Fl/Fl
Pyknotic Nuclei (E11.5 200x200μm)	0	4		Pyknotic Nuclei (E12.5 200x200μm)	1	33		Pyknotic Nuclei (E13.5 200x200μm)	1	66
	0	2			2	38			4	78
	0	5			2	35			4	58
	1	4			4	28			2	69
	Column B	Emx1-Cre ATF4Fl/Fl			Column B	Emx1-Cre ATF4Fl/Fl			Column B	Emx1-Cre ATF4Fl/Fl
	vs.	vs.			vs.	vs.			vs.	vs.
	Column A	Emx1-Cre ATF4Fl/+			Column A	Emx1-Cre ATF4Fl/+			Column A	Emx1-Cre ATF4Fl/+
	Unpaired t test				Unpaired t test				Unpaired t test
	P value	0.0021			P value	<0.0001			P value	<0.0001
	P value summary	**			P value summary	****			P value summary	****
	Significantly different (P < 0.05)?	Yes			Significantly different (P < 0.05)?	Yes			Significantly different (P < 0.05)?	Yes
	One- or two-tailed P value?	Two-tailed			One- or two-tailed P value?	Two-tailed			One- or two-tailed P value?	Two-tailed
	t, df	t=5.170, df=6			t, df	t=14.25, df=6			t, df	t=15.48, df=6
	How big is the difference?				How big is the difference?				How big is the difference?
	Mean of column A	0.25			Mean of column A	2.25			Mean of column A	2.75
	Mean of column B	3.75			Mean of column B	33.5			Mean of column B	67.75
	Difference between means (B - A) ± SEM	3.500 ± 0.6770			Difference between means (B - A) ± SEM	31.25 ± 2.194			Difference between means (B - A) ± SEM	65.00 ± 4.198
	95% confidence interval	1.843 to 5.157			95% confidence interval	25.88 to 36.62			95% confidence interval	54.73 to 75.27
	R squared (eta squared)	0.8167			R squared (eta squared)	0.9713			R squared (eta squared)	0.9756

## Sheet: Extended data Fig. 3j
	Emx1-Cre ATF4Fl/+	Emx1-Cre ATF4Fl/Fl			Emx1-Cre ATF4Fl/+	Emx1-Cre ATF4Fl/Fl			Emx1-Cre ATF4Fl/+	Emx1-Cre ATF4Fl/Fl
No. of PCNA+γH2AX+ (E11.5 200x200μm)	0	3		No. of PCNA+γH2AX+ (E12.5 200x200μm)	0	21		No. of PCNA+γH2AX+ (E13.5 200x200μm)	0	38
	1	5			0	23			1	42
	1	4			0	25			2	45
	0	5			0	22			1	35
	Column B	Emx1-Cre ATF4Fl/Fl			Column B	Emx1-Cre ATF4Fl/Fl			Column B	Emx1-Cre ATF4Fl/Fl
	vs.	vs.			vs.	vs.			vs.	vs.
	Column A	Emx1-Cre ATF4Fl/+			Column A	Emx1-Cre ATF4Fl/+			Column A	Emx1-Cre ATF4Fl/+
	Unpaired t test				Unpaired t test				Unpaired t test
	P value	0.0005			P value	<0.0001			P value	<0.0001
	P value summary	***			P value summary	****			P value summary	****
	Significantly different (P < 0.05)?	Yes			Significantly different (P < 0.05)?	Yes			Significantly different (P < 0.05)?	Yes
	One- or two-tailed P value?	Two-tailed			One- or two-tailed P value?	Two-tailed			One- or two-tailed P value?	Two-tailed
	t, df	t=6.708, df=6			t, df	t=26.64, df=6			t, df	t=17.44, df=6
	How big is the difference?				How big is the difference?				How big is the difference?
	Mean of column A	0.5			Mean of column A	0			Mean of column A	1
	Mean of column B	4.25			Mean of column B	22.75			Mean of column B	40
	Difference between means (B - A) ± SEM	3.750 ± 0.5590			Difference between means (B - A) ± SEM	22.75 ± 0.8539			Difference between means (B - A) ± SEM	39.00 ± 2.236
	95% confidence interval	2.382 to 5.118			95% confidence interval	20.66 to 24.84			95% confidence interval	33.53 to 44.47
	R squared (eta squared)	0.8824			R squared (eta squared)	0.9916			R squared (eta squared)	0.9807

## Sheet: Extended data Fig. 3l
	Emx1-Cre ATF4Fl/+	Emx1-Cre ATF4Fl/Fl			Emx1-Cre ATF4Fl/+	Emx1-Cre ATF4Fl/Fl			Emx1-Cre ATF4Fl/+	Emx1-Cre ATF4Fl/Fl
% Pax6+KI67+/Pax6+ (E11.5)	99	95		% Pax6+KI67+/Pax6+ (E12.5)	91	92		% Pax6+KI67+/Pax6+ (E13.5)	88	85
	95	97			95	94			91	85
	98	99			92	89			95	87
	99	99			95	91			85	92
	Column B	Emx1-Cre ATF4Fl/Fl			Column B	Emx1-Cre ATF4Fl/Fl			Column B	Emx1-Cre ATF4Fl/Fl
	vs.	vs.			vs.	vs.			vs.	vs.
	Column A	Emx1-Cre ATF4Fl/+			Column A	Emx1-Cre ATF4Fl/+			Column A	Emx1-Cre ATF4Fl/+
	Unpaired t test				Unpaired t test				Unpaired t test
	P value	0.8588			P value	0.2773			P value	0.3903
	P value summary	ns			P value summary	ns			P value summary	ns
	Significantly different (P < 0.05)?	No			Significantly different (P < 0.05)?	No			Significantly different (P < 0.05)?	No
	One- or two-tailed P value?	Two-tailed			One- or two-tailed P value?	Two-tailed			One- or two-tailed P value?	Two-tailed
	t, df	t=0.1857, df=6			t, df	t=1.195, df=6			t, df	t=0.9258, df=6
	How big is the difference?				How big is the difference?				How big is the difference?
	Mean of column A	97.75			Mean of column A	93.25			Mean of column A	89.75
	Mean of column B	97.5			Mean of column B	91.5			Mean of column B	87.25
	Difference between means (B - A) ± SEM	-0.2500 ± 1.346			Difference between means (B - A) ± SEM	-1.750 ± 1.465			Difference between means (B - A) ± SEM	-2.500 ± 2.700
	95% confidence interval	-3.544 to 3.044			95% confidence interval	-5.334 to 1.834			95% confidence interval	-9.107 to 4.107
	R squared (eta squared)	0.005714			R squared (eta squared)	0.1922			R squared (eta squared)	0.125

## Sheet: Extended data Fig. 3n
No. of phh3+ cells (200μm bin)
Emx1-Cre; ATF4fl/+	Emx1-Cre; ATF4fl/fl
18	17
19	21
18	18
20	19
21	19
Column B	Emx1-Cre; ATF4fl/fl
vs.	vs.
Column A	Emx1-Cre; ATF4fl/+
Unpaired t test with Welch's correction
P value	0.6628
P value summary	ns
Significantly different (P < 0.05)?	No
One- or two-tailed P value?	Two-tailed
Welch-corrected t, df	t=0.4529, df=7.871
How large is the effect?
Mean of column A	19.2
Mean of column B	18.8
Difference between means (B - A) ± SEM	-0.4000 ± 0.8832
95% confidence interval	-2.442 to 1.642
R squared (eta squared)	0.0254

## Sheet: Extended data Fig. 3p
No. of Sox2+Nestin+ cells (200μm wide VZ surface)
Emx1-Cre; ATF4fl/+	Emx1-Cre; ATF4fl/fl
29	27
25	28
26	27
27	25
27	28
Column B	Emx1-Cre; ATF4fl/fl
vs.	vs.
Column A	Emx1-Cre; ATF4fl/+
Unpaired t test with Welch's correction
P value	0.8222
P value summary	ns
Significantly different (P < 0.05)?	No
One- or two-tailed P value?	Two-tailed
Welch-corrected t, df	t=0.2325, df=7.724
How large is the effect?
Mean of column A	26.8
Mean of column B	27
Difference between means (B - A) ± SEM	0.2000 ± 0.8602
95% confidence interval	-1.796 to 2.196
R squared (eta squared)	0.00695
