# Supplementary material for: Expansion of outer cortical CUX2 neurons requires adaptations for DNA repair
Source: Nature. 2026 Apr 1;653(8115):819–30. doi: 10.1038/s41586-026-10290-4 (PMC13190340; doi:10.1038/s41586-026-10290-4)
Supplement: Supplementary file 12 — Source Data Extended Data Fig. 4 [file 41586_2026_10290_MOESM12_ESM.xlsx]

## Sheet: Extended data Fig. 4a
Relative mRNA expression
	Control			Emx1-Cre; ATF4 fl/fl
Atf4	1	1	1	0.453662	0.340458	0.673109
Atf3	1	1	1	1.23174	1.8521	0.785253
Atf5	1	1	1	1.24632	1.12579	0.717296
Atf6	1	1	1	1.69291	0.956025	0.72666
Ddit3	1	1	1	1.16721	0.908616	0.965258
Gadd34	1	1	1	1.76137	0.808552	0.657775
XBP1	1	1	1	1.70157	0.832689	0.553543
P4hb	1	1	1	1.65169	1.16626	0.809652
Atf4		Atf3		Atf5		Atf6		Ddit3		Gadd34		XBP1		Ph4b
Column B	Emx1-Cre; ATF4 fl/fl	Column B	Emx1-Cre; ATF4 fl/fl	Column B	Emx1-Cre; ATF4 fl/fl	Column B	Emx1-Cre; ATF4 fl/fl	Column B	Emx1-Cre; ATF4 fl/fl	Column B	Emx1-Cre; ATF4 fl/fl	Column B	Emx1-Cre; ATF4 fl/fl	Column B	Emx1-Cre; ATF4 fl/fl
vs.	vs.	vs.	vs.	vs.	vs.	vs.	vs.	vs.	vs.	vs.	vs.	vs.	vs.	vs.	vs.
Column A	Control	Column A	Control	Column A	Control	Column A	Control	Column A	Control	Column A	Control	Column A	Control	Column A	Control
Unpaired t test with Welch's correction		Unpaired t test with Welch's correction		Unpaired t test with Welch's correction		Unpaired t test with Welch's correction		Unpaired t test with Welch's correction		Unpaired t test with Welch's correction		Unpaired t test with Welch's correction		Unpaired t test with Welch's correction
P value	0.0346	P value	0.4479	P value	0.8695	P value	0.7094	P value	0.8775	P value	0.8465	P value	0.9402	P value	0.4816
P value summary	*	P value summary	ns	P value summary	ns	P value summary	ns	P value summary	ns	P value summary	ns	P value summary	ns	P value summary	ns
Significantly different (P < 0.05)?	Yes	Significantly different (P < 0.05)?	No	Significantly different (P < 0.05)?	No	Significantly different (P < 0.05)?	No	Significantly different (P < 0.05)?	No	Significantly different (P < 0.05)?	No	Significantly different (P < 0.05)?	No	Significantly different (P < 0.05)?	No
One- or two-tailed P value?	Two-tailed	One- or two-tailed P value?	Two-tailed	One- or two-tailed P value?	Two-tailed	One- or two-tailed P value?	Two-tailed	One- or two-tailed P value?	Two-tailed	One- or two-tailed P value?	Two-tailed	One- or two-tailed P value?	Two-tailed	One- or two-tailed P value?	Two-tailed
Welch-corrected t, df	t=5.232, df=2.000	Welch-corrected t, df	t=0.9365, df=2.000	Welch-corrected t, df	t=0.1862, df=2.000	Welch-corrected t, df	t=0.4295, df=2.000	Welch-corrected t, df	t=0.1745, df=2.000	Welch-corrected t, df	t=0.2197, df=2.000	Welch-corrected t, df	t=0.08467, df=2.000	Welch-corrected t, df	t=0.8573, df=2.000
How large is the effect?		How large is the effect?		How large is the effect?		How large is the effect?		How large is the effect?		How large is the effect?		How large is the effect?		How large is the effect?
Mean of column A	1	Mean of column A	1	Mean of column A	1	Mean of column A	1	Mean of column A	1	Mean of column A	1	Mean of column A	1	Mean of column A	1
Mean of column B	0.4891	Mean of column B	1.29	Mean of column B	1.03	Mean of column B	1.125	Mean of column B	1.014	Mean of column B	1.076	Mean of column B	1.029	Mean of column B	1.209
Difference between means (B - A) ± SEM	-0.5109 ± 0.09765	Difference between means (B - A) ± SEM	0.2897 ± 0.3093	Difference between means (B - A) ± SEM	0.02980 ± 0.1601	Difference between means (B - A) ± SEM	0.1252 ± 0.2915	Difference between means (B - A) ± SEM	0.01369 ± 0.07848	Difference between means (B - A) ± SEM	0.07590 ± 0.3455	Difference between means (B - A) ± SEM	0.02927 ± 0.3457	Difference between means (B - A) ± SEM	0.2092 ± 0.2440
95% confidence interval	-0.9311 to -0.09078	95% confidence interval	-1.041 to 1.621	95% confidence interval	-0.6590 to 0.7186	95% confidence interval	-1.129 to 1.379	95% confidence interval	-0.3240 to 0.3514	95% confidence interval	-1.411 to 1.562	95% confidence interval	-1.458 to 1.517	95% confidence interval	-0.8407 to 1.259
R squared (eta squared)	0.9319	R squared (eta squared)	0.3048	R squared (eta squared)	0.01703	R squared (eta squared)	0.08446	R squared (eta squared)	0.015	R squared (eta squared)	0.02356	R squared (eta squared)	0.003572	R squared (eta squared)	0.2687

## Sheet: Extended data Fig. 4c
Relative Cacna1i mRNA expression
ATF4fl/fl	Emx1-Cre;ATF4fl/+	Emx1-Cre;ATF4fl/fl
1	1.99269	2.12643
1	2.73452	1.95441
1	2.14454	4.38684
1	1.54531	1.5945
1	1.59705	1.62699
Column B	Emx1-Cre;ATF4Fl/+	Column C	Emx1-Cre;ATF4Fl/Fl	Column C	Emx1-Cre;ATF4Fl/Fl
vs.	vs.	vs.	vs.	vs.	vs.
Column A	ATF4Fl/Fl	Column A	ATF4Fl/Fl	Column B	Emx1-Cre;ATF4Fl/+
Unpaired t test		Unpaired t test		Unpaired t test
P value	0.0016	P value	0.0335	P value	0.5694
P value summary	**	P value summary	*	P value summary	ns
Significantly different (P < 0.05)?	Yes	Significantly different (P < 0.05)?	Yes	Significantly different (P < 0.05)?	No
One- or two-tailed P value?	Two-tailed	One- or two-tailed P value?	Two-tailed	One- or two-tailed P value?	Two-tailed
t, df	t=4.652, df=8	t, df	t=2.563, df=8	t, df	t=0.5933, df=8
How large is the effect?		How large is the effect?		How large is the effect?
Mean of column A	1	Mean of column A	1	Mean of column B	2.003
Mean of column B	2.003	Mean of column C	2.338	Mean of column C	2.338
Difference between means (B - A) ± SEM	1.003 ± 0.2156	Difference between means (C - A) ± SEM	1.338 ± 0.5219	Difference between means (C - B) ± SEM	0.3350 ± 0.5647
95% confidence interval	0.5057 to 1.500	95% confidence interval	0.1343 to 2.541	95% confidence interval	-0.9672 to 1.637
R squared (eta squared)	0.7301	R squared (eta squared)	0.4509	R squared (eta squared)	0.04214

## Sheet: Extended data Fig. 4d
Relative Atf4 mRNA expression
ATF4fl/fl	Emx1-Cre;ATF4fl/+	Emx1-Cre;ATF4fl/fl
1	0.851627	0.263787
1	1.02187	0.457707
1	0.802316	0.217042
1	1.11224	0.41974
1	1.07329	0.404381
Column B	Emx1-Cre;ATF4Fl/+	Column C	Emx1-Cre;ATF4Fl/Fl	Column C	Emx1-Cre;ATF4Fl/Fl
vs.	vs.	vs.	vs.	vs.	vs.
Column A	ATF4Fl/Fl	Column A	ATF4Fl/Fl	Column B	Emx1-Cre;ATF4Fl/+
Unpaired t test		Unpaired t test		Unpaired t test
P value	0.6641	P value	<0.0001	P value	<0.0001
P value summary	ns	P value summary	****	P value summary	****
Significantly different (P < 0.05)?	No	Significantly different (P < 0.05)?	Yes	Significantly different (P < 0.05)?	Yes
One- or two-tailed P value?	Two-tailed	One- or two-tailed P value?	Two-tailed	One- or two-tailed P value?	Two-tailed
t, df	t=0.4508, df=8	t, df	t=13.73, df=8	t, df	t=7.994, df=8
How large is the effect?		How large is the effect?		How large is the effect?
Mean of column A	1	Mean of column A	1	Mean of column B	0.9723
Mean of column B	0.9723	Mean of column C	0.3525	Mean of column C	0.3525
Difference between means (B - A) ± SEM	-0.02773 ± 0.06152	Difference between means (C - A) ± SEM	-0.6475 ± 0.04717	Difference between means (C - B) ± SEM	-0.6197 ± 0.07752
95% confidence interval	-0.1696 to 0.1141	95% confidence interval	-0.7562 to -0.5387	95% confidence interval	-0.7985 to -0.4410
R squared (eta squared)	0.02477	R squared (eta squared)	0.9593	R squared (eta squared)	0.8887

## Sheet: Extended data Fig. 4f
Pan-nuclear γH2AX+ cell number (200x200µm)
ATF4fl/fl	Emx1-Cre;ATF4fl/+	Emx1-Cre;ATF4fl/fl
0	1	25
0	2	20
0	0	29
1	1	22
Column B	Emx1-Cre;ATF4Fl/+	Column C	Emx1-Cre;ATF4Fl/Fl	Column C	Emx1-Cre;ATF4Fl/Fl
vs.	vs.	vs.	vs.	vs.	vs.
Column A	ATF4Fl/Fl	Column A	ATF4Fl/Fl	Column B	Emx1-Cre;ATF4Fl/+
Unpaired t test		Unpaired t test		Unpaired t test
P value	0.1682	P value	<0.0001	P value	<0.0001
P value summary	ns	P value summary	****	P value summary	****
Significantly different (P < 0.05)?	No	Significantly different (P < 0.05)?	Yes	Significantly different (P < 0.05)?	Yes
One- or two-tailed P value?	Two-tailed	One- or two-tailed P value?	Two-tailed	One- or two-tailed P value?	Two-tailed
t, df	t=1.567, df=6	t, df	t=12.03, df=6	t, df	t=11.50, df=6
How big is the difference?		How big is the difference?		How big is the difference?
Mean of column A	0.25	Mean of column A	0.25	Mean of column B	1
Mean of column B	1	Mean of column C	24	Mean of column C	24
Difference between means (B - A) ± SEM	0.7500 ± 0.4787	Difference between means (C - A) ± SEM	23.75 ± 1.974	Difference between means (C - B) ± SEM	23.00 ± 2.000
95% confidence interval	-0.4214 to 1.921	95% confidence interval	18.92 to 28.58	95% confidence interval	18.11 to 27.89
R squared (eta squared)	0.2903	R squared (eta squared)	0.9602	R squared (eta squared)	0.9566

## Sheet: Extended data Fig. 4g
Relative Setx mRNA expression
Atf4fl/fl	Emx1-Cre;Atf4fl/fl
1	1.02599
1	1.0549
1	1.25942
Column B	Emx1-Cre;Atf4fl/fl
vs.	vs.
Column A	Atf4fl/fl
Unpaired t test
P value	0.1975
P value summary	ns
Significantly different (P < 0.05)?	No
One- or two-tailed P value?	Two-tailed
t, df	t=1.544, df=4
How big is the difference?
Mean of column A	1
Mean of column B	1.113
Difference between means (B - A) ± SEM	0.1134 ± 0.07347
95% confidence interval	-0.09054 to 0.3174
R squared (eta squared)	0.3734

## Sheet: Extended data Fig. 4i
S9.6 R Loop Foci number
Emx1-Cre ATF4fl/+	Emx1-Cre ATF4fl/fl
1	2
2	2
0	1
1	3
1	2
1	1
0	3
2	2
1	4
3	1
1	2
0	2
1	1
3	1
4	0
2	0
5	0
0	1
1	4
4	1
2	1
3	2
2	2
1	2
1	4
1	3
0	3
2	2
3	2
4	1
3	1
1	1
1	4
2	5
2	2
1	2
0	1
0	1
1	2
1	2
1	3
2	0
1	2
2	0
0	4
0	1
2	1
3	1
1	1
1	1
2	2
3	1
1	1
2	3
2	2
2	0
1	1
0	1
0	2
1	2
Column B	Emx1-Cre ATF4Fl/Fl
vs.	vs.
Column A	Emx1-Cre ATF4Fl/+
Unpaired t test
P value	0.272
P value summary	ns
Significantly different (P < 0.05)?	No
One- or two-tailed P value?	Two-tailed
t, df	t=1.104, df=118
How big is the difference?
Mean of column A	1.517
Mean of column B	1.75
Difference between means (B - A) ± SEM	0.2333 ± 0.2114
95% confidence interval	-0.1853 to 0.6520
R squared (eta squared)	0.01022
