# Supplementary material for: Expansion of outer cortical CUX2 neurons requires adaptations for DNA repair
Source: Nature. 2026 Apr 1;653(8115):819–30. doi: 10.1038/s41586-026-10290-4 (PMC13190340; doi:10.1038/s41586-026-10290-4)
Supplement: Supplementary file 13 — Source Data Extended Data Fig. 5 [file 41586_2026_10290_MOESM13_ESM.xlsx]

## Sheet: Extended data Fig. 5c
γH2AX foci number per cell
Control	Emx1-Cre, Atf4fl/fl		Column B	Emx1-Cre, Atf4fl/fl
2	15		vs.	vs.
4	11		Column A	Control
5	14
4	10		Unpaired t test with Welch's correction
2	9		P value	<0.0001
4	7		P value summary	****
3	5		Significantly different (P < 0.05)?	Yes
5	9		One- or two-tailed P value?	Two-tailed
4	7		Welch-corrected t, df	t=8.743, df=159.9
7	6
10	12		How large is the effect?
10	8		Mean of column A	4.96
5	11		Mean of column B	9.78
5	13		Difference between means (B - A) ± SEM	4.820 ± 0.5513
8	14		95% confidence interval	3.731 to 5.909
7	10		R squared (eta squared)	0.3235
4	15
2	20
4	18
2	14
1	16
0	17
4	11
3	7
2	9
6	5
4	7
7	8
7	11
8	16
4	14
4	12
2	13
3	9
1	8
5	7
4	9
1	5
3	7
6	0
6	8
7	15
8	14
9	12
5	11
5	16
5	22
4	15
1	17
2	9
3	8
8	11
6	5
4	9
3	14
2	12
8	13
3	18
4	21
4	11
3	9
4	7
5	5
6	4
7	2
8	8
3	7
4	2
4	8
5	12
3	15
2	14
7	10
5	9
6	17
3	13
4	5
7	9
7	8
5	4
4	12
3	11
2	8
0	7
5	12
7	9
4	7
8	15
10	9
1	12
11	5
2	3
5	0
4	5
15	3
14	1
10	0
8	2
9	4
7	5

## Sheet: Extended data Fig. 5d
Relative O-propargyl-puro intensity for each cell
Control	Emx1-Cre, Atf4fl/fl
1	0.947623			Column B	Emx1-Cre, Atf4fl/fl
0.918129	0.920671			vs.	vs.
0.943555	0.919654			Column A	Control
0.842614	0.984236
0.802949	1.01271			Unpaired t test with Welch's correction
0.979914	0.952454			P value	0.8854
0.981439	1.00076			P value summary	ns
0.908213	0.884312			Significantly different (P < 0.05)?	No
0.946097	0.599034			One- or two-tailed P value?	Two-tailed
0.83524	0.885584			Welch-corrected t, df	t=0.1443, df=197.7
0.747012	0.802187
0.751843	0.798373			How large is the effect?
0.836257	0.816679			Mean of column A	0.9218
0.931859	0.716247			Mean of column B	0.9238
1.02492	0.744216			Difference between means (B - A) ± SEM	0.002016 ± 0.01397
0.840325	0.947114			95% confidence interval	-0.02554 to 0.02957
1.01703	0.911264			R squared (eta squared)	0.0001053
0.873379	0.74091
0.90389	0.940503
0.821765	0.968472
0.919654	0.926519
0.993898	1.01703
0.989321	0.997457
1.00381	0.845919
1.00483	0.735062
0.8627	0.997203
0.906433	0.952199
1.01576	0.977117
0.965167	0.924739
0.867023	0.567251
0.902873	0.97254
0.9194	0.932876
0.859141	0.954996
0.856089	0.780066
0.979914	1.015
0.990847	1.03483
1.02517	0.793288
0.966184	0.993135
1.04119	0.903127
0.953216	0.797101
0.940758	0.885329
0.811594	0.924739
0.896771	0.98983
0.934401	0.917112
1.00102	0.957539
0.632596	0.915332
0.901093	0.623188
0.944063	0.950674
0.861683	1.00483
1.04094	0.981948
0.887872	0.862954
0.86804	0.990084
0.993389	0.989575
0.861175	0.93135
1.03763	0.987287
0.858886	0.990592
0.794559	0.971777
0.709382	0.933893
0.563692	0.893211
0.857615	1.04094
0.748538	0.737351
0.668955	0.927282
1.02593	0.953979
1.04119	0.881007
0.979405	1.00102
0.917874	1.01246
1.00102	1.02059
0.862446	0.972794
1.00102	0.96898
0.653954	0.992626
0.924994	0.961607
1.03509	0.988558
1.00814	1.00407
1.03992	1.03585
1.01882	0.825324
1.01373	0.998983
1.03839	1.0117
1.00966	0.956522
1.03941	0.956267
0.948894	0.986524
1.02288	0.886601
0.933893	0.867531
0.919908	0.984744
0.997203	1.01373
0.834732	0.955759
0.784389	1.00178
1.03814	0.872108
1.00102	0.836003
1.00254	1.01297
0.959064	0.894228
1.03255	0.829647
0.965929	0.863209
0.846936	1.03763
0.801932	1.0356
1.0061	0.887363
0.946097	0.942792
0.948131	1.00966
0.934147	0.939995
1.03204	1.02899
0.869311	0.935673
