# Supplementary material for: Expansion of outer cortical CUX2 neurons requires adaptations for DNA repair
Source: Nature. 2026 Apr 1;653(8115):819–30. doi: 10.1038/s41586-026-10290-4 (PMC13190340; doi:10.1038/s41586-026-10290-4)
Supplement: Supplementary file 14 — Source Data Extended Data Fig. 6 [file 41586_2026_10290_MOESM14_ESM.xlsx]

## Sheet: Extended data Fig. 6a
Atf4 relative expression
Control	Atf4-OE
1	2.72357
0.898169	2.39394
1.11344	2.02797
Column B	Atf4-OE
vs.	vs.
Column A	Control
Unpaired t test
P value	0.0028
P value summary	**
Significantly different (P < 0.05)?	Yes
One- or two-tailed P value?	Two-tailed
t, df	t=6.553, df=4
How big is the difference?
Mean of column A	1.004
Mean of column B	2.382
Difference between means (B - A) ± SEM	1.378 ± 0.2103
95% confidence interval	0.7941 to 1.962
R squared (eta squared)	0.9148

## Sheet: Extended data Fig. 6b
Cirbp relative expression
Control	Cirbp-OE
1	2.06549
1.18572	1.5953
1.03838	1.4898
Column B	Cirbp-OE
vs.	vs.
Column A	Control
Unpaired t test
P value	0.0259
P value summary	*
Significantly different (P < 0.05)?	Yes
One- or two-tailed P value?	Two-tailed
t, df	t=3.456, df=4
How big is the difference?
Mean of column A	1.075
Mean of column B	1.717
Difference between means (B - A) ± SEM	0.6422 ± 0.1858
95% confidence interval	0.1263 to 1.158
R squared (eta squared)	0.7492

## Sheet: Extended data Fig. 6c
Cirbp relative expression
Control	Cirbp-shRNA
1	0.709188
1.34861	0.441994
2.12078	0.465509
Column B	Cirbp-shRNA
vs.	vs.
Column A	Control
Unpaired t test
P value	0.0498
P value summary	*
Significantly different (P < 0.05)?	Yes
One- or two-tailed P value?	Two-tailed
t, df	t=2.780, df=4
How big is the difference?
Mean of column A	1.49
Mean of column B	0.5389
Difference between means (B - A) ± SEM	-0.9509 ± 0.3420
95% confidence interval	-1.900 to -0.001380
R squared (eta squared)	0.659

## Sheet: Extended data Fig. 6d
Uba52 relative expression
Control	Uba52-OE
1	2.38058
0.819897	1.90969
0.644564	1.2827
Column B	Uba52-OE
vs.	vs.
Column A	Control
Unpaired t test
P value	0.0362
P value summary	*
Significantly different (P < 0.05)?	Yes
One- or two-tailed P value?	Two-tailed
t, df	t=3.101, df=4
How big is the difference?
Mean of column A	0.8215
Mean of column B	1.858
Difference between means (B - A) ± SEM	1.036 ± 0.3341
95% confidence interval	0.1084 to 1.964
R squared (eta squared)	0.7062

## Sheet: Extended data Fig. 6e
Uba52 relative expression
Control	Uba52-shRNA
1	0.444845
1.69947	0.340139
1.43427	0.42967
Column B	Uba52-shRNA
vs.	vs.
Column A	Control
Unpaired t test
P value	0.0092
P value summary	**
Significantly different (P < 0.05)?	Yes
One- or two-tailed P value?	Two-tailed
t, df	t=4.713, df=4
How big is the difference?
Mean of column A	1.378
Mean of column B	0.4049
Difference between means (B - A) ± SEM	-0.9730 ± 0.2065
95% confidence interval	-1.546 to -0.3998
R squared (eta squared)	0.8474

## Sheet: Extended data Fig. 6f
Ebf1 relative expression
Control	Ebf1-OE
1	2.74412
1.20531	2.76575
1.1243	3.08449
Column B	Ebf1-OE
vs.	vs.
Column A	Control
Unpaired t test
P value	0.0002
P value summary	***
Significantly different (P < 0.05)?	Yes
One- or two-tailed P value?	Two-tailed
t, df	t=14.02, df=4
How big is the difference?
Mean of column A	1.11
Mean of column B	2.865
Difference between means (B - A) ± SEM	1.755 ± 0.1252
95% confidence interval	1.407 to 2.102
R squared (eta squared)	0.9801

## Sheet: Extended data Fig. 6g
Ebf1 relative expression
Control	Ebf1-shRNA
1	0.344236
1.27137	0.439729
1.21123	0.268801
Column B	Ebf1-shRNA
vs.	vs.
Column A	Control
Unpaired t test
P value	0.0011
P value summary	**
Significantly different (P < 0.05)?	Yes
One- or two-tailed P value?	Two-tailed
t, df	t=8.437, df=4
How big is the difference?
Mean of column A	1.161
Mean of column B	0.3509
Difference between means (B - A) ± SEM	-0.8099 ± 0.09600
95% confidence interval	-1.076 to -0.5434
R squared (eta squared)	0.9468
