# Supplementary material for: Expansion of outer cortical CUX2 neurons requires adaptations for DNA repair
Source: Nature. 2026 Apr 1;653(8115):819–30. doi: 10.1038/s41586-026-10290-4 (PMC13190340; doi:10.1038/s41586-026-10290-4)
Supplement: Supplementary file 15 — Source Data Extended Data Fig. 7 [file 41586_2026_10290_MOESM15_ESM.xlsx]

## Sheet: Extended data Fig. 7b
No. of Pax6+GFP+ cell (200x200μm)
Control	Cirbp-shRNA
105	56
110	75
98	58
89	65
Column B	Cirbp-shRNA
vs.	vs.
Column A	Control
Unpaired t test with Welch's correction
P value	0.0011
P value summary	**
Significantly different (P < 0.05)?	Yes
One- or two-tailed P value?	Two-tailed
Welch-corrected t, df	t=5.912, df=5.979
How large is the effect?
Mean of column A	100.5
Mean of column B	63.5
Difference between means (B - A) ± SEM	-37.00 ± 6.258
95% confidence interval	-52.33 to -21.67
R squared (eta squared)	0.8539

## Sheet: Extended data Fig. 7d
No. of Tbr2+GFP+ cell (200x200μm)
Control	Cirbp-shRNA
87	44
95	55
90	48
88	59
Column B	Cirbp-shRNA
vs.	vs.
Column A	Control
Unpaired t test with Welch's correction
P value	0.0003
P value summary	***
Significantly different (P < 0.05)?	Yes
One- or two-tailed P value?	Two-tailed
Welch-corrected t, df	t=10.08, df=4.545
How large is the effect?
Mean of column A	90
Mean of column B	51.5
Difference between means (B - A) ± SEM	-38.50 ± 3.819
95% confidence interval	-48.62 to -28.38

## Sheet: Extended data Fig. 7f
No. of EdU+GFP+ cell (200x200μm)
Control	Cirbp-shRNA
48	46
51	44
43	37
55	50
Column B	Cirbp-shRNA
vs.	vs.
Column A	Control
Unpaired t test with Welch's correction
P value	0.2271
P value summary	ns
Significantly different (P < 0.05)?	No
One- or two-tailed P value?	Two-tailed
Welch-corrected t, df	t=1.346, df=5.969
How large is the effect?
Mean of column A	49.25
Mean of column B	44.25
Difference between means (B - A) ± SEM	-5.000 ± 3.714
95% confidence interval	-14.10 to 4.099
R squared (eta squared)	0.233

## Sheet: Extended data Fig. 7h
No. of phh3+ cells (200μm bin)
Control	Cirbp-shRNA
9	10
11	8
13	12
8	7
Column B	Cirbp-shRNA
vs.	vs.
Column A	Control
Unpaired t test with Welch's correction
P value	0.5472
P value summary	ns
Significantly different (P < 0.05)?	No
One- or two-tailed P value?	Two-tailed
Welch-corrected t, df	t=0.6378, df=6.000
How large is the effect?
Mean of column A	10.25
Mean of column B	9.25
Difference between means (B - A) ± SEM	-1.000 ± 1.568
95% confidence interval	-4.837 to 2.837
R squared (eta squared)	0.06349

## Sheet: Extended data Fig. 7j
% CC3+GFP+ cells /GFP+ cells
Control	Cirbp-shRNA
1	12
2	10
1	8
2	7
Column B	Cirbp-shRNA
vs.	vs.
Column A	Control
Unpaired t test with Welch's correction
P value	0.0044
P value summary	**
Significantly different (P < 0.05)?	Yes
One- or two-tailed P value?	Two-tailed
Welch-corrected t, df	t=6.765, df=3.405
How large is the effect?
Mean of column A	1.5
Mean of column B	9.25
Difference between means (B - A) ± SEM	7.750 ± 1.146
95% confidence interval	4.337 to 11.16
R squared (eta squared)	0.9307

## Sheet: Extended data Fig. 7l
γH2AX+ Foci number in VZ/SVZ GFP+ cell
Control	Cirbp-shRNA
5	8		Column B	Cirbp-shRNA
2	5		vs.	vs.
2	4		Column A	Control
5	7
3	8		Unpaired t test with Welch's correction
2	4		P value	<0.0001
4	8		P value summary	****
4	7		Significantly different (P < 0.05)?	Yes
1	5		One- or two-tailed P value?	Two-tailed
2	6		Welch-corrected t, df	t=5.851, df=98.54
5	4
3	3		How large is the effect?
3	4		Mean of column A	3.392
4	6		Mean of column B	5.765
2	7		Difference between means (B - A) ± SEM	2.373 ± 0.4055
1	7		95% confidence interval	1.568 to 3.177
4	8		R squared (eta squared)	0.2578
5	6
3	5
7	1
2	1
4	4
5	7
2	7
8	6
2	8
1	8
3	6
4	5
4	4
4	7
1	5
2	5
3	3
5	4
2	5
3	1
4	9
4	10
5	9
7	8
9	10
1	8
2	4
7	3
1	4
3	7
1	6
1	5
2	7
4	5
