# Supplementary material for: Expansion of outer cortical CUX2 neurons requires adaptations for DNA repair
Source: Nature. 2026 Apr 1;653(8115):819–30. doi: 10.1038/s41586-026-10290-4 (PMC13190340; doi:10.1038/s41586-026-10290-4)
Supplement: Supplementary file 16 — Source Data Extended Data Fig. 8 [file 41586_2026_10290_MOESM16_ESM.xlsx]

## Sheet: Extended data Fig. 8b
GFP+ cell number (200 μm bin )
	Control			Uba52-shRNA
CP	110	94	125	95	90	89
IZ	75	68	73	52	55	68
VZ/SVZ	166	164	176	92	78	90
	Discovery?	P value	Mean of Control	Mean of Uba52-shRNA	Difference	SE of difference	t ratio	df	q value
CP	No	0.115371	109.7	91.33	18.33	9.141	2.006	4	0.077683
IZ	No	0.062473	72	58.33	13.67	5.333	2.563	4	0.063097
VZ/SVZ	Yes	0.000139	168.7	86.67	82	5.735	14.3	4	0.000281

## Sheet: Extended data Fig. 8d
No. of Pax6+GFP+ cell (200x200μm)
Control	Uba52-shRNA
88	33
75	38
80	41
Column B	Uba52-shRNA
vs.	vs.
Column A	Control
Unpaired t test
P value	0.0006
P value summary	***
Significantly different (P < 0.05)?	Yes
One- or two-tailed P value?	Two-tailed
t, df	t=9.819, df=4
How big is the difference?
Mean of column A	81
Mean of column B	37.33
Difference between means (B - A) ± SEM	-43.67 ± 4.447
95% confidence interval	-56.01 to -31.32
R squared (eta squared)	0.9602

## Sheet: Extended data Fig. 8e
γH2AX+ Foci number in VZ/SVZ GFP+ cell
Control	Uba52-shRNA
4	10			Column B	Uba52-shRNA
5	15			vs.	vs.
3	7			Column A	Control
6	14
5	10			Unpaired t test
1	8			P value	<0.0001
5	10			P value summary	****
8	12			Significantly different (P < 0.05)?	Yes
3	11			One- or two-tailed P value?	Two-tailed
4	8			t, df	t=5.112, df=98
5	9
11	6			How big is the difference?
0	4			Mean of column A	4.88
1	7			Mean of column B	7.74
8	11			Difference between means (B - A) ± SEM	2.860 ± 0.5595
9	13			95% confidence interval	1.750 to 3.970
7	8			R squared (eta squared)	0.2105
3	8
5	9
2	3
4	2
9	5
7	11
5	9
3	6
4	3
3	6
3	7
5	7
6	10
7	11
3	7
2	10
5	3
4	5
6	7
10	8
2	6
1	7
4	3
6	9
5	5
6	9
8	11
2	10
6	3
7	4
3	5
9	10
4	5

## Sheet: Extended data Fig. 8f
% CC3+GFP+ cells /GFP+ cells in the VZ/SVZ
Control	Uba52-shRNA
0	15
0	11
0.5	10
Column B	Uba52-shRNA
vs.	vs.
Column A	Control
Unpaired t test
P value	0.0015
P value summary	**
Significantly different (P < 0.05)?	Yes
One- or two-tailed P value?	Two-tailed
t, df	t=7.701, df=4
How big is the difference?
Mean of column A	0.1667
Mean of column B	12
Difference between means (B - A) ± SEM	11.83 ± 1.537
95% confidence interval	7.567 to 16.10
R squared (eta squared)	0.9368

## Sheet: Extended data Fig. 8h
% GFP+EdU+/GFP+ in the VZ/SVZ
Control	Uba52 shRNA
16.6667	15.8333
18.8679	17.2131
17.0833	15.7895
Column B	Uba52 shRNA
vs.	vs.
Column A	Control
Unpaired t test
P value	0.1995
P value summary	ns
Significantly different (P < 0.05)?	No
One- or two-tailed P value?	Two-tailed
t, df	t=1.535, df=4
How big is the difference?
Mean of column A	17.54
Mean of column B	16.28
Difference between means (B - A) ± SEM	-1.261 ± 0.8211
95% confidence interval	-3.540 to 1.019
R squared (eta squared)	0.3708

## Sheet: Extended data Fig. 8j
GFP+ cell number (200 μm bin )
	Control			Uba52-shRNA
CP	28	33	36	34	41	30
IZ	10	5	8	10	8	11
VZ/SVZ	8	5	11	8	7	3
	Discovery?	P value	Mean of Control	Mean of Uba52-shRNA	Difference	SE of difference	t ratio	df	q value
CP	No	0.538778	32.33	35	-2.667	3.972	0.6713	4	0.544166
IZ	No	0.304559	7.667	9.667	-2	1.7	1.177	4	0.544166
VZ/SVZ	No	0.435331	8	6	2	2.309	0.866	4	0.544166

## Sheet: Extended data Fig. 8l
GFP+ cell number (200 μm bin )
	WT+Control			WT+Uba52-shRNA			P53-/- + Uba52-shRNA
CP	111	102	115	95	90	103	121	110	125
IZ	77	68	79	55	50	71	85	75	77
VZ/SVZ	158	155	171	72	68	60	168	155	181
	Discovery?	P value	Mean of WT+Control	Mean of WT+Uba52-shRNA	Difference	SE of difference	t ratio	df	q value
CP	No	0.068857	109.3	96	13.33	5.395	2.471	4	0.060449
IZ	No	0.089776	74.67	58.67	16	7.18	2.228	4	0.060449
VZ/SVZ	Yes	9.7e-05	161.3	66.67	94.67	6.046	15.66	4	0.000196
	Discovery?	P value	Mean of WT+Control	Mean of P53-/- + Uba52-shRNA	Difference	SE of difference	t ratio	df	q value
CP	No	0.189228	109.3	118.7	-9.333	5.907	1.58	4	0.503575
IZ	No	0.395612	74.67	79	-4.333	4.558	0.9507	4	0.503575
VZ/SVZ	No	0.498589	161.3	168	-6.667	8.969	0.7433	4	0.503575

## Sheet: Extended data Fig. 8n
Layer 2/3 GFP+ cell thickness(μm)
Control	Uba52-shRNA
134	91
145	85
128	74
149	90
Column B	Uba52-shRNA
vs.	vs.
Column A	Control
Unpaired t test with Welch's correction
P value	0.0002
P value summary	***
Significantly different (P < 0.05)?	Yes
One- or two-tailed P value?	Two-tailed
Welch-corrected t, df	t=8.684, df=5.734
How large is the effect?
Mean of column A	139
Mean of column B	85
Difference between means (B - A) ± SEM	-54.00 ± 6.218
95% confidence interval	-69.39 to -38.61
R squared (eta squared)	0.9293

## Sheet: Extended data Fig. 8p
Cux1/2+GFP+ cell Number (200 μm bin )
Control	Uba52-shRNA
84	45
88	40
92	38
75	41
Column B	Uba52-shRNA
vs.	vs.
Column A	Control
Unpaired t test with Welch's correction
P value	0.0004
P value summary	***
Significantly different (P < 0.05)?	Yes
One- or two-tailed P value?	Two-tailed
Welch-corrected t, df	t=11.15, df=3.957
How large is the effect?
Mean of column A	84.75
Mean of column B	41
Difference between means (B - A) ± SEM	-43.75 ± 3.924
95% confidence interval	-54.69 to -32.81
R squared (eta squared)	0.9692
