# Supplementary material for: Expansion of outer cortical CUX2 neurons requires adaptations for DNA repair
Source: Nature. 2026 Apr 1;653(8115):819–30. doi: 10.1038/s41586-026-10290-4 (PMC13190340; doi:10.1038/s41586-026-10290-4)
Supplement: Supplementary file 17 — Source Data Extended Data Fig. 9 [file 41586_2026_10290_MOESM17_ESM.xlsx]

## Sheet: Extended data Fig. 9b
Relative Slc1a3 mRNA expression			Relative Slc1a4 mRNA expression			Relative Slc7a1 mRNA expression			Relative Slc38a2 mRNA expression
Control	Slc1a3-shRNA		Control	Slc1a4-shRNA		Control	Slc7a1-shRNA		Control	Slc38a2-shRNA
1	0.591197		1	0.645884		1	0.744961		1	0.395019
1	0.610046		1	0.549959		1	0.691067		1	0.393653
1	0.574219		1	0.483682		1	0.600261		1	0.268788
Column B	Slc1a3-shRNA		Column B	Slc1a4-shRNA		Column B	Slc7a1-shRNA		Column B	Slc38a2-shRNA
vs.	vs.		vs.	vs.		vs.	vs.		vs.	vs.
Column A	Control		Column A	Control		Column A	Control		Column A	Control
Unpaired t test			Unpaired t test			Unpaired t test			Unpaired t test
P value	<0.0001		P value	0.0007		P value	0.0016		P value	0.0001
P value summary	****		P value summary	***		P value summary	**		P value summary	***
Significantly different (P < 0.05)?	Yes		Significantly different (P < 0.05)?	Yes		Significantly different (P < 0.05)?	Yes		Significantly different (P < 0.05)?	Yes
One- or two-tailed P value?	Two-tailed		One- or two-tailed P value?	Two-tailed		One- or two-tailed P value?	Two-tailed		One- or two-tailed P value?	Two-tailed
t, df	t=39.45, df=4		t, df	t=9.348, df=4		t, df	t=7.608, df=4		t, df	t=15.47, df=4
How big is the difference?			How big is the difference?			How big is the difference?			How big is the difference?
Mean of column A	1		Mean of column A	1		Mean of column A	1		Mean of column A	1
Mean of column B	0.5918		Mean of column B	0.5598		Mean of column B	0.6788		Mean of column B	0.3525
Difference between means (B - A) ± SEM	-0.4082 ± 0.01035		Difference between means (B - A) ± SEM	-0.4402 ± 0.04708		Difference between means (B - A) ± SEM	-0.3212 ± 0.04222		Difference between means (B - A) ± SEM	-0.6475 ± 0.04185
95% confidence interval	-0.4369 to -0.3795		95% confidence interval	-0.5709 to -0.3094		95% confidence interval	-0.4385 to -0.2040		95% confidence interval	-0.7637 to -0.5313
R squared (eta squared)	0.9974		R squared (eta squared)	0.9562		R squared (eta squared)	0.9354		R squared (eta squared)	0.9836

## Sheet: Extended data Fig. 9d
GFP+ cell number (200 μm bin )
	Control			Slc1a3-shRNA			Slc1a4-shRNA			Slc7a1-shRNA			Slc38a2-shRNA
CP	120	105	115	112	114	121	113	125	119	125	128	115	123	140	115
IZ	85	88	95	83	75	88	85	89	77	85	80	95	72	82	80
VZ/SVZ	150	144	170	155	149	165	149	153	171	155	161	173	152	161	162
	Discovery?	P value	Mean of Control	Mean of Slc1a3-shRNA	Difference	SE of difference	t ratio	df	q value
CP	No	0.676036	113.3	115.7	-2.333	5.185	0.45	4	0.872832
IZ	No	0.201846	89.33	82	7.333	4.807	1.525	4	0.611593
VZ/SVZ	No	0.86419	154.7	156.3	-1.667	9.141	0.1823	4	0.872832
CP	No	0.369398	113.3	119	-5.667	5.608	1.011	4	0.559637
IZ	No	0.286066	89.33	83.67	5.667	4.607	1.23	4	0.559637
VZ/SVZ	No	0.786748	154.7	157.7	-3	10.37	0.2893	4	0.794615
	Discovery?	P value	Mean of Control	Mean of Slc7a1-shRNA	Difference	SE of difference	t ratio	df	q value
CP	No	0.189228	113.3	122.7	-9.333	5.907	1.58	4	0.573362
IZ	No	0.642064	89.33	86.67	2.667	5.312	0.502	4	0.648485
VZ/SVZ	No	0.428796	154.7	163	-8.333	9.475	0.8795	4	0.648485
	Discovery?	P value	Mean of Control	Mean of Slc38a2-shRNA	Difference	SE of difference	t ratio	df	q value
CP	No	0.214316	113.3	126	-12.67	8.589	1.475	4	0.324689
IZ	No	0.056209	89.33	78	11.33	4.256	2.663	4	0.170314
VZ/SVZ	No	0.687705	154.7	158.3	-3.667	8.479	0.4325	4	0.694582

## Sheet: Extended data Fig. 9f
No. of Pax6+GFP+ cell (200x200μm)
Control	Slc1a3-shRNA	Slc1a4-shRNA	Slc7a1-shRNA	Slc38a2-shRNA
75	69	74	83	89
88	73	80	90	95
92	80	83	81	85
Column B	Slc1a3-shRNA	Column C	Slc1a4-shRNA	Column D	Slc7a1-shRNA	Column E	Slc38a2-shRNA
vs.	vs.	vs.	vs.	vs.	vs.	vs.	vs.
Column A	Control	Column A	Control	Column A	Control	Column A	Control
Unpaired t test		Unpaired t test		Unpaired t test		Unpaired t test
P value	0.1434	P value	0.3574	P value	0.957	P value	0.473
P value summary	ns	P value summary	ns	P value summary	ns	P value summary	ns
Significantly different (P < 0.05)?	No	Significantly different (P < 0.05)?	No	Significantly different (P < 0.05)?	No	Significantly different (P < 0.05)?	No
One- or two-tailed P value?	Two-tailed	One- or two-tailed P value?	Two-tailed	One- or two-tailed P value?	Two-tailed	One- or two-tailed P value?	Two-tailed
t, df	t=1.817, df=4	t, df	t=1.039, df=4	t, df	t=0.05735, df=4	t, df	t=0.7913, df=4
How big is the difference?		How big is the difference?		How big is the difference?		How big is the difference?
Mean of column A	85	Mean of column A	85	Mean of column A	85	Mean of column A	85
Mean of column B	74	Mean of column C	79	Mean of column D	84.67	Mean of column E	89.67
Difference between means (B - A) ± SEM	-11.00 ± 6.055	Difference between means (C - A) ± SEM	-6.000 ± 5.774	Difference between means (D - A) ± SEM	-0.3333 ± 5.812	Difference between means (E - A) ± SEM	4.667 ± 5.897
95% confidence interval	-27.81 to 5.812	95% confidence interval	-22.03 to 10.03	95% confidence interval	-16.47 to 15.80	95% confidence interval	-11.71 to 21.04
R squared (eta squared)	0.4521	R squared (eta squared)	0.2126	R squared (eta squared)	0.0008217	R squared (eta squared)	0.1354

## Sheet: Extended data Fig. 9h
% CC3+GFP+ cells /GFP+ cells
Control	Slc1a3-shRNA	Slc1a4-shRNA	Slc7a1-shRNA	Slc38a2-shRNA
0	1	0	1	1
1	0	0	1	0
0	0.5	1	0	0.5
Column B	Slc1a3-shRNA	Column C	Slc1a4-shRNA	Column D	Slc7a1-shRNA	Column E	Slc38a2-shRNA
vs.	vs.	vs.	vs.	vs.	vs.	vs.	vs.
Column A	Control	Column A	Control	Column A	Control	Column A	Control
Unpaired t test		Unpaired t test		Unpaired t test		Unpaired t test
P value	0.7247	P value	>0.9999	P value	0.5185	P value	0.7247
P value summary	ns	P value summary	ns	P value summary	ns	P value summary	ns
Significantly different (P < 0.05)?	No	Significantly different (P < 0.05)?	No	Significantly different (P < 0.05)?	No	Significantly different (P < 0.05)?	No
One- or two-tailed P value?	Two-tailed	One- or two-tailed P value?	Two-tailed	One- or two-tailed P value?	Two-tailed	One- or two-tailed P value?	Two-tailed
t, df	t=0.3780, df=4	t, df	t=0.000, df=4	t, df	t=0.7071, df=4	t, df	t=0.3780, df=4
How big is the difference?		How big is the difference?		How big is the difference?		How big is the difference?
Mean of column A	0.3333	Mean of column A	0.3333	Mean of column A	0.3333	Mean of column A	0.3333
Mean of column B	0.5	Mean of column C	0.3333	Mean of column D	0.6667	Mean of column E	0.5
Difference between means (B - A) ± SEM	0.1667 ± 0.4410	Difference between means (C - A) ± SEM	0.000 ± 0.4714	Difference between means (D - A) ± SEM	0.3333 ± 0.4714	Difference between means (E - A) ± SEM	0.1667 ± 0.4410
95% confidence interval	-1.058 to 1.391	95% confidence interval	-1.309 to 1.309	95% confidence interval	-0.9755 to 1.642	95% confidence interval	-1.058 to 1.391
R squared (eta squared)	0.03448	R squared (eta squared)	0	R squared (eta squared)	0.1111	R squared (eta squared)	0.03448

## Sheet: Extended data Fig. 9j
γH2AX+ Foci number in VZ/SVZ GFP+ cell
Control	Slc1a3-shRNA	Slc1a4-shRNA	Slc7a1-shRNA	Slc38a2-shRNA
1	0	1	5	1
0	2	1	5	2
2	1	1	2	2
2	3	2	4	2
7	2	1	4	4
2	1	2	1	5
3	0	3	1	3
4	1	4	0	3
2	2	5	3	3
7	5	5	1	1
5	4	5	4	2
6	4	4	1	0
2	5	1	2	7
4	7	1	4	8
4	2	1	3	1
0	3	11	4	1
1	4	8	4	1
1	2	1	2	2
2	5	1	4	4
0	4	5	1	2
4	1	5	1	3
5	2	4	1	1
1	3	5	0	1
5	4	6	0	1
2	4	7	0	0
3	2	1	5	5
4	2	1	3	5
7	1	2	1	4
0	1	0	2	3
0	4	0	5	3
0	1	0	3	4
2	0	0	4	2
4	0	1	2	1
4	0	2	1	1
1	1	3	1	2
1	2	1	0	3
1	4	1	5	4
2	3	4	2	4
3	5	2	2	3
4	2	5	1	2
2	8	0	1	2
4	9	1	0	0
1	4	1	2	0
0	2	2	1	0
5	1	1	3	1
4	1	4	4	1
0	2	2	7	9
1	5	2	2	7
1	3	1	3	5
5	7	1	1	2
Column B	Slc1a3-shRNA	Column C	Slc1a4-shRNA	Column D	Slc7a1-shRNA	Column E	Slc38a2-shRNA
vs.	vs.	vs.	vs.	vs.	vs.	vs.	vs.
Column A	Control	Column A	Control	Column A	Control	Column A	Control
Unpaired t test		Unpaired t test		Unpaired t test		Unpaired t test
P value	0.6298	P value	0.8911	P value	0.4902	P value	0.9228
P value summary	ns	P value summary	ns	P value summary	ns	P value summary	ns
Significantly different (P < 0.05)?	No	Significantly different (P < 0.05)?	No	Significantly different (P < 0.05)?	No	Significantly different (P < 0.05)?	No
One- or two-tailed P value?	Two-tailed	One- or two-tailed P value?	Two-tailed	One- or two-tailed P value?	Two-tailed	One- or two-tailed P value?	Two-tailed
t, df	t=0.4835, df=98	t, df	t=0.1373, df=98	t, df	t=0.6926, df=98	t, df	t=0.09719, df=98
How big is the difference?		How big is the difference?		How big is the difference?		How big is the difference?
Mean of column A	2.62	Mean of column A	2.62	Mean of column A	2.62	Mean of column A	2.62
Mean of column B	2.82	Mean of column C	2.56	Mean of column D	2.36	Mean of column E	2.66
Difference between means (B - A) ± SEM	0.2000 ± 0.4136	Difference between means (C - A) ± SEM	-0.06000 ± 0.4371	Difference between means (D - A) ± SEM	-0.2600 ± 0.3754	Difference between means (E - A) ± SEM	0.04000 ± 0.4116
95% confidence interval	-0.6208 to 1.021	95% confidence interval	-0.9274 to 0.8074	95% confidence interval	-1.005 to 0.4850	95% confidence interval	-0.7767 to 0.8567
R squared (eta squared)	0.00238	R squared (eta squared)	0.0001922	R squared (eta squared)	0.00487	R squared (eta squared)	9.638e-05
